# Supplementary material for: Multi-modal molecular programs regulate melanoma cell state
Source: Nat Commun. 2022 Jul 9;13:4000. doi: 10.1038/s41467-022-31510-1 (PMC9271073; doi:10.1038/s41467-022-31510-1)
Supplement: Supplementary file 4 — Supplementary Data 1 [file 41467_2022_31510_MOESM4_ESM.csv]

Supplementary Data 1: Cell line associated clinical data.
TIL_NO	Sex	Subtype	RNAcluster	RefinedCohort	Purity_SEQZ	Ploidy	AJCC8_TNMAtFirstDiagnosis	PrimarySite	AgeAtSampleCollection	StageAtSampleCollection	TumorLocation	ImmediatePriorSystemic	PriorCategory	PreVsSample	NextSystemic	NextCategory	PostVsSample	PostResponse	PostDurability	PriorTIL	PriorTargeted	PriorCytokine	PriorCTLA4i	PriorPD1i
2042	F	Mucosal	MEL-like	N	1	3.7	Not known	anorectal	51-60	IV	lymph node	biochemotherapy	biochemo	-162	paclitaxel	chemo	170	NR	70	N	N	N	N	N
2097	F	Non-acral	Intermediate	Y	0.7	5.5	Not known	upper limb	51-60	III	soft tissue arm	none	none	NA	none	none	NA	NA	NA	N	N	N	N	N
2125	M	Non-acral	MES-like	Y	1	4	Not known	back	41-50	IV	soft tissue abdominal wall	IL2	cytokine	-31	TIL	TIL	66	NR	117	N	N	Y	N	N
2153	F	Non-acral	Intermediate	Y	1	4.2	Not known	back	21-30	IV	lymph node neck	adj IFN	cytokine	-230	TIL	TIL	136	R	2280	N	N	Y	N	N
2170	F	Mucosal	MEL-like	N	0.89	5.7	Not known	genitourinary	51-60	III	lymph node groin	none	none	NA	none	none	NA	NA	NA	N	N	N	N	N
2173	F	Non-acral	MES-like	N	0.23	2.2	IIIC T3b N2a M0	neck	21-30	IV	soft tissue hip	adj IFN	cytokine	-70	biochemotherapy	biochemo	21	NR	48	N	N	Y	N	N
2189	M	Non-acral	MEL-like	Y	1	6.3	IIIB T3a N1a M0	back	51-60	IV	soft tissue chest wall	anti-CTLA-4	CTLA4i	-1342	none	none	NA	NA	NA	N	N	Y	Y	N
2216	M	Non-acral	MEL-like	Y	1	4.4	IIIA T2a N1a M0	back	51-60	IV	soft tissue neck	TIL	TIL	-114	none	none	NA	NA	NA	Y	N	Y	N	N
2247	F	Non-acral	Intermediate	Y	0.93	5.6	IIIC T4a N2a M0	HN	11-20	IV	lymph node neck	IL2	cytokine	NA	biochemotherapy	biochemo	30	NR	121	N	N	Y	N	N
2260	M	Non-acral	MES-like	N	0.41	5.9	IIIC T4a N1a M0	chest	31-40	IV	lymph node intrathoracic	DTIC+ramucirumab	chemo	-197	carbo+taxol	chemo	35	NR	18	N	N	Y	N	N
2261	M	Non-acral	MES-like	Y	0.52	5.2	IIIB T3a N1a M0	upper limb	31-40	III	lymph node axilla	vaccine+leuprolide	vaccine	-20	adj IFN	cytokine	75	NA	57	N	N	N	N	N
2279	M	Melanoma of Unknown Primary	MEL-like	Y	0.95	2.2	Not known	MUP	11-20	IV	spleen	none	none	NA	temozolomide+avastin	chemo	94	NR	76	N	N	N	N	N
2316	M	Uveal	MES-like	N	0.25	2.2	Not known	eye	31-40	IV	soft tissue thigh	vaccine	vaccine	-46	MEKi	MAPKi	22	NR	76	N	N	Y	N	N
2320	M	Non-acral	MEL-like	Y	1	4.8	Not known	back	31-40	IV	brain	TIL	TIL	-70	none	none	NA	NA	NA	Y	N	Y	N	N
2330	M	Melanoma of Unknown Primary	MEL-like	Y	0.99	4.5	Not known	MUP	41-50	III	lymph node axilla	adj IFN	cytokine	-22	biochemotherapy	biochemo	156	R	172	N	N	Y	N	N
2333	F	Melanoma of Unknown Primary	Intermediate	Y	1	4	IV T0 Nx M1d	MUP	51-60	IV	lung	TMZ	chemo	-25	BRAFi+MEKi	MAPKi	1578	R	669	N	N	N	N	N
2338	M	Non-acral	MES-like	Y	1	6.5	IIIA T1b N2a M0	HN	51-60	IV	lung	vaccine	vaccine	-261	IL2	cytokine	18	NR	34	N	N	N	N	N
2350	F	Non-acral	Intermediate	Y			IB T2a N0 M0	HN	21-30	IV	lung	adj IFN	cytokine	-2231	biochemotherapy	biochemo	95	NR	72	N	N	Y	N	N
2354	M	Acral	MEL-like	N	1	5.1	IIC T4b N0 M0	upper limb	51-60	IV	lymph node axilla	adj IFN	cytokine	-56	biochemotherapy	biochemo	10	R	171	N	N	Y	N	N
2356	M	Non-acral	MES-like	Y	1	2.2	IIIB T3a N1a M0	upper limb	61-70	IV	soft tissue hip	none	none	NA	biochemotherapy	biochemo	12	NR	80	N	N	N	N	N
2357	M	Non-acral	MEL-like	Y	1	3	IIC T4b N0 M0	HN	51-60	IV	soft tissue abdominal wall	sorafenib+TMZ	chemo	-16	TIL	TIL	38	R	1617	N	Y	Y	N	N
2365	M	Non-acral	Intermediate	Y	1	3.5	Not known	HN	61-70	IV	soft tissue abdominal wall	TMZ+IFN	biochemo	-1001	none	none	NA	NA	NA	N	N	N	N	N
2373	M	Non-acral	MEL-like	Y	1	4	IIIC T3b N3a M0	back	41-50	IV	soft tissue back	IL2	cytokine	-16	TIL	TIL	94	NR	111	N	N	Y	N	N
2374	F	Non-acral	MEL-like	Y	0.99	6.5	IIIC T4b N2a M0	back	21-30	IV	soft tissue chest wall	adj IFN	cytokine	-1047	MEKi	MAPKi	48	NR	198	N	N	Y	N	N
2379	F	Non-acral	MEL-like	Y	1	3.1	IIB T3b N0 M0	chest	41-50	IV	soft tissue chest wall	IL2	cytokine	-25	TIL	TIL	84	R	724	N	N	Y	N	N
2380	F	Melanoma of Unknown Primary	Intermediate	Y	1	3.7	IV T0 Nx M1d	MUP	41-50	IV	dura	TMZ	chemo	-198	none	none	NA	NA	NA	N	N	N	N	N
2381	M	Non-acral	Intermediate	Y	0.99	4	IB T2a N0 M0	upper limb	41-50	IV	brain	none	none	NA	CVT	chemo	20	NR	85	N	N	N	N	N
2391	F	Acral	MEL-like	Y	1	4.1	IV T3b N3c M1c0	upper limb	41-50	IV	soft tissue breast	none	none	NA	biochemotherapy	biochemo	4	NR	52	N	N	N	N	N
2392	M	Melanoma of Unknown Primary	Intermediate	Y	1	5.1	Not known	MUP	41-50	IV	soft tissue arm	adj GM-CSF	cytokine	-6	TVEC	oncolytic	120	NR	215	N	N	Y	N	N
2399	M	Non-acral	MES-like	N: 2338	1	2.1	IIIA T1b N2a M0	HN	51-60	IV	lymph node axilla	TIL	TIL	-157	CVT+itIL2	biochemo	12	NR	38	Y	N	Y	N	N
2400	M	Non-acral	MEL-like	Y	1	4.3	Not known	HN	31-40	IV	soft tissue	none	none	NA	biochemotherapy	biochemo	12	NR	144	N	N	N	N	N
2405	F	Non-acral	MES-like	Y	1	2.9	IIIC T3b N3b M0	lower limb	31-40	IV	soft tissue thigh	none	none	NA	biochemotherapy	biochemo	39	NR	25	N	N	N	N	N
2406	M	Melanoma of Unknown Primary	MEL-like	Y	1	4.2	Not known	MUP	41-50	IV	lymph node neck	IL2	cytokine	-107	CVD	chemo	157	NR	235	N	N	Y	N	N
2408	F	Non-acral	MEL-like	Y	0.98	2.3	IIIC T3b N2a M0	upper limb	51-60	III	soft tissue arm	adj IFN	cytokine	-43	TVEC	oncolytic	35	R	3521	N	N	Y	N	N
2410	M	Non-acral	Intermediate	Y	1	3	Not known	HN	51-60	IV	lung	none	none	NA	none	none	NA	NA	NA	N	N	N	N	N
2417	M	Non-acral	MEL-like	N: 2400	1	6.7	T4b Nx M0	HN	31-40	IV	soft tissue abdominal wall	biochemotherapy	biochemo	23	BRAFi	MAPKi	85	NR	299	N	N	Y	N	N
2423	F	Non-acral	Intermediate	Y	1	2.1	IIIC T4b N2b M0	upper limb	21-30	III	lymph node neck	none	none	NA	adj IFN	cytokine	74	NA	NA	N	N	N	N	N
2462	F	Acral	MES-like	N	0.99	2.3	IIIA T2a N1a M0	foot	31-40	IV	soft tissue thigh	adj vaccine	vaccine	-1607	IL2	cytokine	46	NR	99	N	N	Y	N	N
2470	M	Non-acral	MES-like	Y	0.99	2.4	IIA T3a N0 M0	upper limb	61-70	III	lymph node axilla	none	none	NA	anti-CTLA-4 + IL21	CTLA4i	721	NR	229	N	N	N	N	N
2495	M	Non-acral	Intermediate	Y	0.98	2.1	IIIA T1a N1a M0	upper limb	51-60	IV	soft tissue intra-abdominal	biochemotherapy	biochemo	-238	none	none	NA	NA	NA	N	N	Y	N	N
2508	F	Non-acral	MEL-like	Y	1	3.9	Not known	back	41-50	IV	adrenal	anti-CTLA-4 + TMZ	CTLA4i	-46	TIL	TIL	462	R	337	N	N	Y	Y	N
2510	F	Non-acral	MEL-like	Y	1	3.5	IA T1a Nx M0	lower limb	31-40	IV	lymph node intrathoracic	biochemotherapy	biochemo	-19	anti-CTLA-4	CTLA4i	91	NR	80	N	N	Y	N	N
2521	M	Non-acral	MEL-like	Y	1	3.6	IIIC T4b N1a M0	HN	51-60	IV	soft tissue chest wall	none	none	NA	none	none	NA	NA	NA	N	N	N	N	N
2549	F	Non-acral	Intermediate	Y	0.99	6.5	Not known	lower limb	41-50	III	lymph node groin	none	none	NA	anti-CTLA-4	CTLA4i	31	NR	59	N	N	N	N	N
2559	M	Non-acral	MEL-like	N: 2400	1	2.9	Not known	HN	31-40	IV	parotid	BRAFi	MAPKi	0	TIL+DC vaccine	TIL	222	R	113	N	Y	Y	N	N
2583	M	Melanoma of Unknown Primary	MES-like	Y	1	4.4	IV T0 N1b M1d0	MUP	61-70	IV	lymph node axilla	none	none	NA	itIL2	cytokine	215	NR	79	N	N	N	N	N
2596	F	Non-acral	Intermediate	Y	0.99	2.2	IB T2a N0 M0	chest	41-50	IV	lymph node axilla	anti-PD-1 + vaccine	PD1i	-28	IL2	cytokine	18	NR	139	N	N	Y	Y	Y
2645	M	Non-acral	Intermediate	Y	0.94	2.3	IIID T4b N3c M0	chest	31-40	IV	soft tissue	biochemotherapy	biochemo	-40	anti-CTLA-4	CTLA4i	14	NR	144	N	N	Y	N	N
2650	M	Non-acral	Intermediate	Y	0.86	3.8	IIA T3a N0 M0	HN	51-60	IV	lung	none	none	NA	BRAFi	MAPKi	38	NR	51	N	N	N	N	N
2653	M	Non-acral	MES-like	N	0.18	2.1	IA T1b N0 M0	HN	51-60	IV	lung	none	none	NA	anti-CTLA-4 + DTIC	CTLA4i	267	NR	103	N	N	N	N	N
2654	F	Non-acral	Intermediate	Y	1	4.2	IA T1a Nx M0	HN	21-30	IV	soft tissue intra-abdominal	TIL	TIL	-197	anti-CTLA-4	CTLA4i	82	NR	103	Y	N	Y	N	N
2661	F	Non-acral	Intermediate	N: 2596	1	4.5	IB T2a N0 M0	chest	41-50	IV	liver	TIL	TIL	-104	CVT	chemo	24	NR	37	Y	N	Y	Y	Y
2667	F	Non-acral	MEL-like	Y			IIIC T3b N2a M0	back	51-60	IV	soft tissue breast	adj IFN	cytokine	-27	BRAFi + anti-CTLA-4	immunoTT	205	NR	147	N	N	Y	N	N
2668	F	Melanoma of Unknown Primary	MEL-like	Y	0.98	2.4	IV T0 Nx M1c	MUP	51-60	IV	lymph node pelvic	adj biochemotherapy	biochemo	-213	BRAFi+MEKi	MAPKi	45	R	413	N	N	Y	N	N
2686	M	Non-acral	MES-like	Y	0.99	2.4	Not known	chest	21-30	IV	lymph node	BRAFi+MEKi	MAPKi	-1	anti-CTLA-4 + TMZ + BRAFi + MEKi	CTLA4i	1	NR	97	N	Y	Y	N	N
2688	M	Non-acral	MES-like	Y	0.99	4	Not known	back	41-50	IV	soft tissue thigh	itIL2, TMZ	biochemo	-4	none	none	NA	NA	NA	N	Y	Y	Y	N
2718	M	Melanoma of Unknown Primary	MEL-like	Y	1	2.9	Not known	MUP	21-30	IV	brain	anti-CTLA-4 + TMZ	CTLA4i	-6	CVT	chemo	173	NR	64	N	N	Y	Y	N
2731	M	Non-acral	MES-like	Y	1	3.1	IIA T3a N0 M0	upper limb	51-60	IV	brain	anti-PD-1	PD1i	0	none	none	NA	NA	NA	N	N	Y	Y	Y
2734	F	Non-acral	Intermediate	Y	1	4.8	Not known	lower limb	61-70	IV	soft tissue back	anti-CTLA-4	CTLA4i	-54	TIL	TIL	119	NR	369	N	N	Y	Y	Y
2755	F	Mucosal	MES-like	N	1	3.3	Not known	HN	41-50	IV	soft tissue arm	none	none	NA	anti-CTLA-4	CTLA4i	1	NR	NA	N	N	N	N	N
2761	M	Melanoma of Unknown Primary	MEL-like	Y	1	2.9	IIIB T0 N1b M0	MUP	61-70	IV	lymph node intraabdominal	BRAFi+MEKi	MAPKi	0	BRAFi+MEKi	MAPKi	113	NR	436	N	Y	N	N	N
2765	M	Melanoma of Unknown Primary	MEL-like	Y	0.98	3.3	Not known	MUP	31-40	IV	soft tissue abdominal wall	IL2	cytokine	-29	anti-PD-1	PD1i	21	NR	86	N	N	Y	Y	N
2767	M	Non-acral	Intermediate	Y	0.99	3.2	Not known	chest	31-40	IV	lung	anti-CTLA-4	CTLA4i	-51	BRAFi+MEKi	MAPKi	40	NR	23	N	N	N	Y	Y
2800	M	Non-acral	Intermediate	Y	0.95	6.9	IV T1b Nx M1d0	MUP	31-40	IV	lymph node intraabdominal	anti-CTLA-4 + KIRi	CTLA4i	-83	BRAFi + mTORi	MAPKi	45	R	96	N	Y	Y	Y	Y
2812	M	Non-acral	Intermediate	Y	1	3.6	IA T1a Nx M0	back	41-50	IV	soft tissue gluteal	itIL2	cytokine	0	CVT	chemo	35	NR	128	N	N	Y	Y	Y
2844	M	Non-acral	MEL-like	N: 2357			IIC T4b N0 M0	HN	51-60	IV	liver	TIL	TIL	-1585	none	none	NA	NA	NA	Y	Y	Y	N	N
2770A	M	Non-acral	MES-like	Y	0.99	3.9	Not known	HN	61-70	IV	soft tissue neck	anti-CTLA-4	CTLA4i	-52	anti-PD-1	PD1i	31	NR	31	N	N	N	Y	N
2770B	M	Non-acral	MES-like	N: 2770A	1	3.8	Not known	HN	61-70	IV	soft tissue neck	anti-CTLA-4	CTLA4i	-52	anti-PD-1	PD1i	31	NR	31	N	N	N	Y	N
