# Supplementary material for: Multi-modal molecular programs regulate melanoma cell state
Source: Nat Commun. 2022 Jul 9;13:4000. doi: 10.1038/s41467-022-31510-1 (PMC9271073; doi:10.1038/s41467-022-31510-1)
Supplement: Supplementary file 5 — Supplementary Data 2 [file 41467_2022_31510_MOESM5_ESM.csv]

Supplementary Data 2: List of cluster-defining genes.
MEL_set (Cluster1up)	MES_set (Cluster3up)	Cluster2up	Cluster2down
ACP5	ABCC3	AIF1L	FOSL2
AP1S2	ADAM12	ARHGEF6	KCNAB2
APOE	ADAM19	ART3	PIK3CD
APOLD1	ADAMTS12	B4GALT6	PLEKHA5
ASAH1	ADAMTS6	BFSP1	SLC16A6
BCL2A1	AFAP1	C4orf19	ZNF703
BEST1	AKR1C3	CADM3
BIRC7	ALCAM	CADM4
C10orf90	ALPK2	CDC42EP5
CA14	AMOTL2	CFI
CABLES1	ANGPT1	CLMN
CAPN3	ANTXR2	COL22A1
CDK2	AOX1	COL9A3
CEACAM1	ARHGEF28	DNAH9
CHCHD10	ARL4C	EPHB3
CHCHD6	ARNTL2	FAM134B
CPVL	ATP8B1	FAM78B
CYP27A1	AXL	FGFBP2
DCT	BASP1	FHDC1
EDNRB	BDNF	FLRT3
ERBB3	C12orf75	FLT1
FAM69B	CAV1	FREM2
FCRLA	CCBE1	GAS7
FMN1	CCDC80	GDNF
GALNT3	CCL2	GNG2
GAS7	CDH13	GPC4
GJB1	CDH2	GRASP
GPM6B	CFH	GRIK2
GPR137B	CITED2	HLA-DRA
GPR143	CLMP	ID4
GYG2	CLU	INPP5F
HES6	CNN2	ITIH6
HPS4	COL12A1	JPH1
IGSF11	COL13A1	KALRN
IGSF3	COL1A1	KAT2B
IGSF8	COL5A1	KHDRBS3
IL16	COL6A1	KIF13A
IL6R	COL6A2	LAMA4
IRF4	COL8A1	LGI4
ITGA9	CPA4	LOXL3
IVNS1ABP	CRIM1	MGP
LAMA1	CSF1	MMP15
LONRF1	CYR61	MMP16
LZTS1	DDAH1	NFATC2
MBP	DDX58	PGAP1
MCF2L	DKK3	PLEKHB1
MFSD12	DPYD	PPP2R2B
MICAL1	DSE	PRIMA1
MITF	EDIL3	PRKAR2B
MLANA	EGFR	PTPRZ1
MYEF2	EHD2	RFTN2
NR4A1	EPHA2	RNASE1
NR4A3	EPHB2	SEMA3E
OCA2	ERRFI1	SERPINA3
OVOS2	ESM1	SERPINE2
P2RX7	EXT1	SHROOM4
PHACTR1	F3	SLC26A2
PIR	FBN1	SLC35F1
PLEKHH1	FGF5	SLC5A3
PLP1	FHL1	SNRPB2
PLXNC1	FLNC	SNTB1
PMEL	FSCN1	SORCS1
PRDM7	FZD2	SPATA13
RAB27A	GAS6	SPRY2
RAP1GAP	GBP1	SPRY4
RENBP	GBP3	ST6GAL1
RNF144A	GLIPR1	STK32B
RRAGD	GLIS3	SVIL
RUNX3	GPR176	SYNM
SCARB1	GPR39	TMEM229B
SEMA6A	HECW2	TMTC2
SGK1	HEG1	TNFRSF19
SHTN1	HRH1	TRIM51
SLC16A6	IGFBP6	TRIM9
SLC19A2	IRF1	TRPM3
SLC1A4	ITGA11	TRPM8
SLC24A5	ITGA2	UGT8
SLC45A2	ITGA5	WWTR1
SLC7A5	ITGB1
SNCA	KCNMA1
SORT1	KRT18
SOX10	KRT8
SOX6	LIFR
ST3GAL6	LMO7
ST6GALNAC3	LOX
STK32A	LOXL2
TBC1D16	LPAR1
TBC1D7	LRIG1
TNFRSF14	LTBP1
TRIM2	LTBP2
TRIM63	MAP1B
TRPM1	MICAL2
TSPAN10	MYLK
TTYH2	NNMT
TYR	NRG1
WDR91	NRP1
ZFYVE16	NTM
ZNF704	NTN4
	OSMR
	PAPPA
	PDE1C
	PDGFC
	PLAU
	PLPP3
	PODXL
	PTGFR
	PXDN
	RAB27B
	RAC2
	RARRES3
	RGS4
	RIN2
	RND3
	RRAS
	RRAS2
	SDC4
	SERPINB7
	SERPINE1
	SLC14A1
	SLC38A1
	SLC9A7
	SLIT2
	SMAGP
	SMURF2
	SOX9
	SPEG
	SPOCK1
	SQRDL
	SRPX2
	STC2
	TCF4
	TFPI
	TGFBI
	TGFBR2
	TGM2
	THSD4
	TLE4
	TMEM158
	TMEM200A
	TNFAIP2
	TPBG
	TPM1
	TSPAN5
	VCAN
	VEGFC
	VGLL3
	WNT5A
	WNT5B
	ZEB1
