# Supplementary material for: Multi-modal molecular programs regulate melanoma cell state
Source: Nat Commun. 2022 Jul 9;13:4000. doi: 10.1038/s41467-022-31510-1 (PMC9271073; doi:10.1038/s41467-022-31510-1)
Supplement: Supplementary file 6 — Supplementary Data 3 [file 41467_2022_31510_MOESM6_ESM.csv]

Supplementary Data 3: GO term and KEGG pathway enrichment of cluster-defining genes.
MarkerGeneSet	Category	Term	Count	%	PValue	Genes	List Total	Pop Hits	Pop Total	Fold Enrichment	Bonferroni	Benjamini	FDR
MEL	GOTERM_CC_DIRECT	GO:0042470~melanosome	9	9.183673469	5.96E-08	PMEL, GPR143, DCT, MLANA, HPS4, RAB27A, SLC1A4, TYR, SLC24A5	97	101	18224	16.74145146	1.01E-05	1.01E-05	9.90E-06
MEL	GOTERM_BP_DIRECT	GO:0030318~melanocyte differentiation	6	6.12244898	6.43E-08	OCA2, EDNRB, HPS4, RAB27A, MITF, SOX10	93	20	16792	54.16774194	5.11E-05	5.10E-05	5.10E-05
MEL	GOTERM_CC_DIRECT	GO:0033162~melanosome membrane	5	5.102040816	2.32E-07	OCA2, GPR143, SLC45A2, DCT, TYR	97	11	18224	85.39831303	3.94E-05	1.97E-05	1.93E-05
MEL	GOTERM_BP_DIRECT	GO:0042438~melanin biosynthetic process	5	5.102040816	5.81E-07	OCA2, PMEL, SLC45A2, DCT, TYR	93	13	16792	69.44582299	4.62E-04	2.31E-04	2.31E-04
MEL	GOTERM_BP_DIRECT	GO:0006726~eye pigment biosynthetic process	3	3.06122449	1.77E-04	OCA2, GPR143, TYR	93	4	16792	135.4193548	0.131194961	0.046815735	0.046815735
MEL	GOTERM_MF_DIRECT	GO:0042803~protein homodimerization activity	13	13.26530612	3.53E-04	SCARB1, BCL2A1, HPS4, TYR, RENBP, RAP1GAP, P2RX7, CEACAM1, NR4A3, GJB1, ERBB3, APOE, IL6R	88	730	16881	3.41614259	0.080901282	0.084346856	0.084346856
MEL	GOTERM_CC_DIRECT	GO:0005887~integral component of plasma membrane	19	19.3877551	3.80E-04	SCARB1, PMEL, SEMA6A, SLC1A4, GPR137B, TSPAN10, BEST1, P2RX7, TRPM1, SLC7A5, CEACAM1, EDNRB, ERBB3, MLANA, SLC16A6, TNFRSF14, PLXNC1, SLC24A5, SLC19A2	97	1415	18224	2.522720484	0.06258041	0.021537338	0.021030577
MEL	GOTERM_BP_DIRECT	GO:0048066~developmental pigmentation	3	3.06122449	6.12E-04	PMEL, SLC45A2, DCT	93	7	16792	77.38248848	0.38558344	0.121580117	0.121580117
MEL	GOTERM_BP_DIRECT	GO:0007399~nervous system development	8	8.163265306	0.001005411	IGSF8, SLC7A5, HES6, GJB1, SEMA6A, EDNRB, GPM6B, GAS7	93	287	16792	5.033007381	0.55053797	0.159659281	0.159659281
MEL	GOTERM_CC_DIRECT	GO:0005764~lysosome	7	7.142857143	0.00124697	ASAH1, RRAGD, HPS4, RAB27A, ACP5, TYR, SNCA	97	226	18224	5.819177082	0.191130085	0.052996223	0.051749253
MEL	GOTERM_CC_DIRECT	GO:0005794~Golgi apparatus	13	13.26530612	0.001896626	PMEL, GALNT3, SORT1, RAB27A, RNF144A, GPR143, MLANA, AP1S2, ST3GAL6, BIRC7, APOE, ST6GALNAC3, SNCA	97	863	18224	2.830117906	0.275832548	0.064485296	0.062967994
MEL	GOTERM_CC_DIRECT	GO:0005886~plasma membrane	35	35.71428571	0.002900698	IGSF8, PMEL, SCARB1, IGSF3, TTYH2, SLC1A4, FMN1, APOLD1, BEST1, TRPM1, EDNRB, ERBB3, MCF2L, CAPN3, MBP, TNFRSF14, APOE, PLXNC1, STK32A, IL6R, GPM6B, CA14, SLC19A2, SNCA, SORT1, IL16, IGSF11, P2RX7, RNF144A, SLC7A5, GPR143, CEACAM1, PLP1, SGK1, ITGA9	97	4121	18224	1.595649139	0.389718707	0.079588978	0.077716296
MEL	GOTERM_CC_DIRECT	GO:0005765~lysosomal membrane	7	7.142857143	0.003277193	OCA2, SCARB1, GPR143, SORT1, AP1S2, MFSD12, GPR137B	97	274	18224	4.799759199	0.427668978	0.079588978	0.077716296
MEL	GOTERM_CC_DIRECT	GO:0016324~apical plasma membrane	7	7.142857143	0.004394417	SLC7A5, GPR143, CEACAM1, ERBB3, RAB27A, IL6R, LZTS1	97	291	18224	4.519360896	0.527017598	0.093381356	0.091184147
MEL	GOTERM_BP_DIRECT	GO:0007422~peripheral nervous system development	3	3.06122449	0.007577064	EDNRB, ERBB3, SOX10	93	24	16792	22.56989247	0.997634351	0.883960228	0.883960228
MEL	GOTERM_BP_DIRECT	GO:0030334~regulation of cell migration	4	4.081632653	0.0077931	CEACAM1, LAMA1, PLXNC1, SGK1	93	74	16792	9.759953502	0.998010321	0.883960228	0.883960228
MEL	GOTERM_BP_DIRECT	GO:0045601~regulation of endothelial cell differentiation	2	2.040816327	0.010927906	CEACAM1, APOLD1	93	2	16792	180.5591398	0.999839225	0.903070306	0.903070306
MEL	GOTERM_BP_DIRECT	GO:0006583~melanin biosynthetic process from tyrosine	2	2.040816327	0.010927906	DCT, TYR	93	2	16792	180.5591398	0.999839225	0.903070306	0.903070306
MEL	GOTERM_BP_DIRECT	GO:0050830~defense response to Gram-positive bacterium	4	4.081632653	0.011373681	P2RX7, ACP5, TNFRSF14, IL6R	93	85	16792	8.496900696	0.99988765	0.903070306	0.903070306
MEL	KEGG_PATHWAY	hsa04916:Melanogenesis	4	4.081632653	0.015040007	EDNRB, DCT, MITF, TYR	37	100	6879	7.436756757	0.659027049	0.776050192	0.776050192
MEL	GOTERM_BP_DIRECT	GO:0051612~negative regulation of serotonin uptake	2	2.040816327	0.016347479	GPM6B, SNCA	93	3	16792	120.3727599	0.999997962	1	1
MEL	GOTERM_BP_DIRECT	GO:0007166~cell surface receptor signaling pathway	6	6.12244898	0.017358394	P2RX7, SEMA6A, EDNRB, LAMA1, TNFRSF14, TSPAN10	93	274	16792	3.953849776	0.9999991	1	1
MEL	GOTERM_BP_DIRECT	GO:0042157~lipoprotein metabolic process	3	3.06122449	0.018366866	SCARB1, APOE, APOLD1	93	38	16792	14.25466893	0.999999602	1	1
MEL	GOTERM_CC_DIRECT	GO:0005667~transcription factor complex	5	5.102040816	0.019036756	IVNS1ABP, NR4A1, HES6, NR4A3, CDK2	97	193	18224	4.867261364	0.961896491	0.3295556	0.32180135
MEL	GOTERM_CC_DIRECT	GO:0016021~integral component of membrane	38	38.7755102	0.019385624	IGSF8, OCA2, PMEL, SCARB1, SLC45A2, IGSF3, FAM69B, SLC1A4, APOLD1, TSPAN10, BEST1, TRPM1, EDNRB, ERBB3, SLC16A6, ACP5, ST3GAL6, TNFRSF14, IL6R, GPM6B, CA14, SLC19A2, SEMA6A, GALNT3, SORT1, TYR, MFSD12, GPR137B, IGSF11, RNF144A, SLC7A5, GPR143, CEACAM1, GJB1, DCT, PLP1, ST6GALNAC3, SLC24A5	97	5163	18224	1.382781129	0.964132301	0.3295556	0.32180135
MEL	GOTERM_BP_DIRECT	GO:0032400~melanosome localization	2	2.040816327	0.021737677	GPR143, RAB27A	93	4	16792	90.27956989	0.999999974	1	1
MEL	GOTERM_BP_DIRECT	GO:0007601~visual perception	5	5.102040816	0.024610788	TRPM1, GPR143, SLC45A2, TYR, BEST1	93	201	16792	4.49152089	0.999999998	1	1
MEL	KEGG_PATHWAY	hsa04142:Lysosome	4	4.081632653	0.024860588	ASAH1, SORT1, AP1S2, ACP5	37	121	6879	6.146079964	0.832607351	0.776050192	0.776050192
MEL	GOTERM_BP_DIRECT	GO:0001755~neural crest cell migration	3	3.06122449	0.025235191	SEMA6A, EDNRB, SOX10	93	45	16792	12.03727599	0.999999999	1	1
MEL	GOTERM_CC_DIRECT	GO:0043025~neuronal cell body	6	6.12244898	0.025519656	P2RX7, SORT1, MBP, SLC1A4, APOE, RAP1GAP	97	315	18224	3.578595974	0.987656901	0.394394681	0.385114806
MEL	GOTERM_BP_DIRECT	GO:0051055~negative regulation of lipid biosynthetic process	2	2.040816327	0.027098657	CEACAM1, APOE	93	5	16792	72.22365591	1	1	1
MEL	GOTERM_MF_DIRECT	GO:0015293~symporter activity	3	3.06122449	0.028434901	SLC16A6, SLC1A4, SLC24A5	88	51	16881	11.28409091	0.998986589	1	1
MEL	GOTERM_MF_DIRECT	GO:0005254~chloride channel activity	3	3.06122449	0.031599801	TTYH2, SLC1A4, BEST1	88	54	16881	10.65719697	0.999535363	1	1
MEL	GOTERM_MF_DIRECT	GO:0017137~Rab GTPase binding	4	4.081632653	0.031981773	MICAL1, TBC1D7, HPS4, TBC1D16	88	134	16881	5.726255088	0.999577171	1	1
MEL	KEGG_PATHWAY	hsa04151:PI3K-Akt signaling pathway	6	6.12244898	0.032335425	NR4A1, LAMA1, CDK2, SGK1, IL6R, ITGA9	37	345	6879	3.233372503	0.903068749	0.776050192	0.776050192
MEL	GOTERM_BP_DIRECT	GO:0071376~cellular response to corticotropin-releasing hormone stimulus	2	2.040816327	0.032430576	NR4A1, NR4A3	93	6	16792	60.18637993	1	1	1
MEL	GOTERM_BP_DIRECT	GO:0034384~high-density lipoprotein particle clearance	2	2.040816327	0.032430576	SCARB1, APOE	93	6	16792	60.18637993	1	1	1
MEL	GOTERM_CC_DIRECT	GO:0005769~early endosome	5	5.102040816	0.032918565	ZFYVE16, SORT1, APOE, RAP1GAP, TBC1D16	97	229	18224	4.102102372	0.996621547	0.466346335	0.45537348
MEL	GOTERM_MF_DIRECT	GO:0005507~copper ion binding	3	3.06122449	0.033783433	DCT, TYR, SNCA	88	56	16881	10.27658279	0.999729105	1	1
MEL	GOTERM_BP_DIRECT	GO:0043524~negative regulation of neuron apoptotic process	4	4.081632653	0.035941983	NR4A3, ERBB3, APOE, SNCA	93	132	16792	5.471489084	1	1	1
MEL	GOTERM_BP_DIRECT	GO:0008366~axon ensheathment	2	2.040816327	0.03773359	PLP1, MBP	93	7	16792	51.58832565	1	1	1
MEL	GOTERM_BP_DIRECT	GO:0035726~common myeloid progenitor cell proliferation	2	2.040816327	0.03773359	CEACAM1, NR4A3	93	7	16792	51.58832565	1	1	1
MEL	GOTERM_BP_DIRECT	GO:0032808~lacrimal gland development	2	2.040816327	0.03773359	IGSF3, SOX10	93	7	16792	51.58832565	1	1	1
MEL	GOTERM_MF_DIRECT	GO:0005515~protein binding	55	56.12244898	0.037838272	SCARB1, PRDM7, FAM69B, EDNRB, TRIM2, CHCHD6, AP1S2, CAPN3, PLXNC1, SOX6, LZTS1, IL6R, TRIM63, SEMA6A, MITF, SOX10, RUNX3, SHTN1, CEACAM1, ZFYVE16, IRF4, RRAGD, TBC1D7, BIRC7, SGK1, GAS7, IGSF8, OCA2, PMEL, TTYH2, BCL2A1, LAMA1, RAP1GAP, ERBB3, MLANA, MICAL1, MBP, TNFRSF14, APOE, LONRF1, TBC1D16, SLC19A2, SNCA, SORT1, HPS4, RAB27A, CABLES1, TYR, P2RX7, NR4A1, GPR143, NR4A3, CDK2, PIR, PLP1	88	8785	16881	1.200981787	0.99990085	1	1
MEL	GOTERM_MF_DIRECT	GO:0046983~protein dimerization activity	4	4.081632653	0.042434743	HES6, CEACAM1, HPS4, MITF	88	150	16881	5.115454545	0.999968432	1	1
MEL	GOTERM_BP_DIRECT	GO:0014902~myotube differentiation	2	2.040816327	0.043007853	MYEF2, SORT1	93	8	16792	45.13978495	1	1	1
MEL	GOTERM_BP_DIRECT	GO:2001224~positive regulation of neuron migration	2	2.040816327	0.043007853	SHTN1, SEMA6A	93	8	16792	45.13978495	1	1	1
MEL	GOTERM_BP_DIRECT	GO:0019934~cGMP-mediated signaling	2	2.040816327	0.043007853	EDNRB, APOE	93	8	16792	45.13978495	1	1	1
MEL	GOTERM_BP_DIRECT	GO:0061469~regulation of type B pancreatic cell proliferation	2	2.040816327	0.043007853	NR4A1, NR4A3	93	8	16792	45.13978495	1	1	1
MEL	GOTERM_CC_DIRECT	GO:0032585~multivesicular body membrane	2	2.040816327	0.046433188	PMEL, RAB27A	97	9	18224	41.75028637	0.99969119	0.607203229	0.592916094
MEL	GOTERM_BP_DIRECT	GO:0008217~regulation of blood pressure	3	3.06122449	0.049433018	EDNRB, SGK1, RENBP	93	65	16792	8.333498759	1	1	1
MEL	GOTERM_MF_DIRECT	GO:0019911~structural constituent of myelin sheath	2	2.040816327	0.050371391	PLP1, MBP	88	10	16881	38.36590909	0.999995681	1	1
MEL	GOTERM_BP_DIRECT	GO:0043154~negative regulation of cysteine-type endopeptidase activity involved in apoptotic process	3	3.06122449	0.054983219	NR4A1, MICAL1, SNCA	93	69	16792	7.850397382	1	1	1
MEL	GOTERM_MF_DIRECT	GO:0048156~tau protein binding	2	2.040816327	0.055268414	APOE, SNCA	88	11	16881	34.87809917	0.999998745	1	1
MEL	GOTERM_BP_DIRECT	GO:0010628~positive regulation of gene expression	5	5.102040816	0.055854808	P2RX7, ERBB3, PLP1, RAB27A, MITF	93	262	16792	3.44578511	1	1	1
MEL	GOTERM_BP_DIRECT	GO:0048484~enteric nervous system development	2	2.040816327	0.058659679	EDNRB, SOX10	93	11	16792	32.82893451	1	1	1
MEL	GOTERM_BP_DIRECT	GO:0006707~cholesterol catabolic process	2	2.040816327	0.058659679	SCARB1, APOE	93	11	16792	32.82893451	1	1	1
MEL	GOTERM_MF_DIRECT	GO:0031402~sodium ion binding	2	2.040816327	0.060140474	CAPN3, SLC24A5	88	12	16881	31.97159091	0.999999635	1	1
MEL	GOTERM_BP_DIRECT	GO:0032496~response to lipopolysaccharide	4	4.081632653	0.061223809	P2RX7, ACP5, TNFRSF14, SNCA	93	164	16792	4.403881458	1	1	1
MEL	GOTERM_MF_DIRECT	GO:0031432~titin binding	2	2.040816327	0.069810204	TRIM63, CAPN3	88	14	16881	27.40422078	0.999999969	1	1
MEL	GOTERM_BP_DIRECT	GO:0001503~ossification	3	3.06122449	0.071285729	SORT1, RUNX3, GPM6B	93	80	16792	6.770967742	1	1	1
MEL	GOTERM_BP_DIRECT	GO:0042060~wound healing	3	3.06122449	0.071285729	SCARB1, ERBB3, ITGA9	93	80	16792	6.770967742	1	1	1
MEL	KEGG_PATHWAY	hsa05222:Small cell lung cancer	3	3.06122449	0.072542835	LAMA1, CDK2, BIRC7	37	85	6879	6.561844197	0.995237181	1	1
MEL	GOTERM_BP_DIRECT	GO:0042311~vasodilation	2	2.040816327	0.074058252	EDNRB, APOE	93	14	16792	25.79416283	1	1	1
MEL	GOTERM_BP_DIRECT	GO:0034375~high-density lipoprotein particle remodeling	2	2.040816327	0.079135535	SCARB1, APOE	93	15	16792	24.07455197	1	1	1
MEL	GOTERM_BP_DIRECT	GO:0042127~regulation of cell proliferation	4	4.081632653	0.081283224	ERBB3, TNFRSF14, BIRC7, SGK1	93	185	16792	3.903981401	1	1	1
MEL	GOTERM_MF_DIRECT	GO:0016491~oxidoreductase activity	4	4.081632653	0.084463487	DCT, MICAL1, TYR, SNCA	88	200	16881	3.836590909	0.999999999	1	1
MEL	GOTERM_MF_DIRECT	GO:0004842~ubiquitin-protein transferase activity	5	5.102040816	0.090097518	RNF144A, TRIM63, TRIM2, BIRC7, LONRF1	88	329	16881	2.915342636	1	1	1
MEL	GOTERM_MF_DIRECT	GO:0046982~protein heterodimerization activity	6	6.12244898	0.092087677	NR4A1, ERBB3, BCL2A1, RRAGD, SOX6, TYR	88	465	16881	2.475219941	1	1	1
MEL	GOTERM_BP_DIRECT	GO:1902476~chloride transmembrane transport	3	3.06122449	0.092269776	TTYH2, SLC1A4, BEST1	93	93	16792	5.82448838	1	1	1
MEL	GOTERM_MF_DIRECT	GO:0008373~sialyltransferase activity	2	2.040816327	0.093556386	ST3GAL6, ST6GALNAC3	88	19	16881	20.19258373	1	1	1
MEL	GOTERM_BP_DIRECT	GO:0001574~ganglioside biosynthetic process	2	2.040816327	0.094202734	ST3GAL6, ST6GALNAC3	93	18	16792	20.06212664	1	1	1
MEL	GOTERM_BP_DIRECT	GO:0043691~reverse cholesterol transport	2	2.040816327	0.094202734	SCARB1, APOE	93	18	16792	20.06212664	1	1	1
MEL	GOTERM_MF_DIRECT	GO:0005545~1-phosphatidylinositol binding	2	2.040816327	0.098233209	SCARB1, ZFYVE16	88	20	16881	19.18295455	1	1	1
MES	GOTERM_CC_DIRECT	GO:0005615~extracellular space	42	28.18791946	4.74E-14	NRP1, CFH, CSF1, COL12A1, SERPINE1, TNFAIP2, LTBP2, TFPI, CLU, EGFR, LOXL2, FGF5, SRPX2, PLAU, PODXL, STC2, PDGFC, CCL2, SPOCK1, SLIT2, IGFBP6, CPA4, CCBE1, WNT5B, ANGPT1, WNT5A, VEGFC, NRG1, SERPINB7, F3, DKK3, COL1A1, VCAN, LOX, AXL, COL6A2, PAPPA, PXDN, CDH13, TGFBI, GAS6, FBN1	148	1347	18224	3.839402877	9.24E-12	8.43E-12	7.35E-12
MES	GOTERM_BP_DIRECT	GO:0030198~extracellular matrix organization	19	12.75167785	7.45E-14	ITGB1, COL13A1, ITGA2, SERPINE1, CYR61, COL1A1, VCAN, CCDC80, COL5A1, LOX, COL6A2, COL6A1, ITGA11, PXDN, COL8A1, TGFBI, SOX9, ITGA5, FBN1	145	196	16792	11.22617875	1.08E-10	1.08E-10	1.05E-10
MES	GOTERM_CC_DIRECT	GO:0005925~focal adhesion	24	16.10738255	8.65E-14	ITGB1, NRP1, FZD2, SDC4, ITGA2, CAV1, FHL1, RRAS2, AFAP1, LMO7, RND3, EGFR, CNN2, ALCAM, CDH2, RRAS, PLAU, ITGA11, RAC2, CDH13, FLNC, ITGA5, TGM2, EPHA2	148	391	18224	7.558166863	1.69E-11	8.43E-12	7.35E-12
MES	GOTERM_CC_DIRECT	GO:0031012~extracellular matrix	21	14.09395973	3.17E-13	COL12A1, SERPINE1, LTBP2, ADAMTS12, CLU, F3, LTBP1, THSD4, CYR61, LOXL2, COL1A1, VCAN, COL5A1, COL6A2, COL6A1, PXDN, COL8A1, TGFBI, EDIL3, TGM2, FBN1	148	296	18224	8.735938641	6.19E-11	2.06E-11	1.80E-11
MES	GOTERM_BP_DIRECT	GO:0007155~cell adhesion	25	16.77852349	1.08E-12	NTM, COL12A1, RND3, CYR61, LOXL2, ALCAM, CDH2, PODXL, CCL2, SPOCK1, EDIL3, ITGA2, TPBG, COL1A1, VCAN, COL5A1, COL6A2, COL6A1, ITGA11, ADAM12, COL8A1, CDH13, TGFBI, ITGA5, GAS6	145	459	16792	6.307565172	1.57E-09	7.83E-10	7.64E-10
MES	GOTERM_CC_DIRECT	GO:0005576~extracellular region	43	28.8590604	3.72E-12	PTGFR, CFH, COL13A1, COL12A1, SERPINE1, NTN4, ANTXR2, TFPI, LTBP1, CLU, CYR61, FGF5, GLIPR1, ESM1, PLAU, STC2, PDGFC, CCL2, SLIT2, IGFBP6, EPHB2, GBP1, WNT5B, ANGPT1, BDNF, HEG1, WNT5A, CRIM1, VEGFC, NRG1, DKK3, COL1A1, VCAN, COL5A1, LOX, COL6A2, PAPPA, COL6A1, ADAM12, COL8A1, TGFBI, GAS6, FBN1	148	1610	18224	3.288702367	7.24E-10	1.81E-10	1.58E-10
MES	GOTERM_CC_DIRECT	GO:0005578~proteinaceous extracellular matrix	17	11.40939597	5.33E-10	CCBE1, WNT5B, WNT5A, LTBP2, ADAMTS12, LTBP1, CYR61, VCAN, COL5A1, LOX, COL6A2, PXDN, SPOCK1, TGFBI, SLIT2, ADAMTS6, FBN1	148	268	18224	7.810810811	1.04E-07	2.08E-08	1.81E-08
MES	GOTERM_MF_DIRECT	GO:0005178~integrin binding	12	8.053691275	1.19E-09	ITGB1, ESM1, COL5A1, ITGA2, NRG1, TGFBI, ITGA5, PLPP3, EDIL3, CYR61, EGFR, FBN1	142	105	16881	13.58631791	3.85E-07	3.85E-07	3.74E-07
MES	GOTERM_CC_DIRECT	GO:0070062~extracellular exosome	53	35.5704698	1.92E-09	ITGB1, CSF1, COL12A1, SERPINE1, RND3, CLU, MYLK, ALCAM, CDH2, BASP1, PLAU, RAC2, AOX1, EDIL3, TGM2, SLC38A1, WNT5B, WNT5A, KRT8, RRAS2, LIFR, F3, DDAH1, COL6A2, COL6A1, PXDN, KCNMA1, FSCN1, COL8A1, CDH13, PLPP3, GAS6, CFH, SDC4, LTBP2, THSD4, CNN2, CLMP, RRAS, PODXL, PDGFC, SLIT2, IGFBP6, ANGPT1, CRIM1, AKR1C3, RAB27B, EHD2, KRT18, COL5A1, AXL, TGFBI, FBN1	148	2811	18224	2.321651427	3.74E-07	6.23E-08	5.43E-08
MES	GOTERM_CC_DIRECT	GO:0005886~plasma membrane	65	43.62416107	1.29E-08	ITGB1, NRP1, CSF1, SERPINE1, FHL1, ANTXR2, RGS4, GLIPR1, GPR176, CDH2, BASP1, PLAU, RAC2, EPHB2, TGM2, ABCC3, GPR39, SLC38A1, WNT5B, ITGA2, WNT5A, RRAS2, LIFR, OSMR, F3, TGFBR2, ARL4C, SLC9A7, MAP1B, KCNMA1, ADAM12, CDH13, ITGA5, PLPP3, EPHA2, PTGFR, COL13A1, SDC4, ARHGEF28, NTM, NTN4, LPAR1, TFPI, EGFR, HRH1, CLMP, RRAS, PODXL, PDGFC, TSPAN5, SLIT2, FLNC, GBP1, SLC14A1, FZD2, ANGPT1, SMURF2, SMA…	148	4121	18224	1.94219456	2.52E-06	3.59E-07	3.13E-07
MES	KEGG_PATHWAY	hsa04510:Focal adhesion	15	10.06711409	1.32E-08	ITGB1, ITGA2, CAV1, VEGFC, EGFR, MYLK, COL1A1, COL5A1, COL6A2, PDGFC, COL6A1, ITGA11, RAC2, FLNC, ITGA5	71	206	6879	7.054902229	1.78E-06	1.80E-06	1.66E-06
MES	GOTERM_BP_DIRECT	GO:0030335~positive regulation of cell migration	13	8.724832215	6.16E-08	WNT5B, CSF1, RRAS2, F3, CYR61, EGFR, MYLK, COL1A1, PODXL, PLAU, PDGFC, CDH13, ITGA5	145	184	16792	8.182008996	8.95E-05	2.98E-05	2.91E-05
MES	GOTERM_CC_DIRECT	GO:0009986~cell surface	20	13.42281879	7.76E-08	ITGB1, NRP1, WNT5B, SDC4, ITGA2, TPBG, WNT5A, LPAR1, TFPI, CLU, F3, EGFR, CLMP, SRPX2, AXL, PLAU, PDGFC, SLIT2, ITGA5, EPHA2	148	542	18224	4.543731924	1.51E-05	1.89E-06	1.65E-06
MES	KEGG_PATHWAY	hsa04151:PI3K-Akt signaling pathway	17	11.40939597	2.35E-07	ITGB1, CSF1, ANGPT1, ITGA2, LPAR1, VEGFC, OSMR, EGFR, FGF5, COL1A1, COL5A1, COL6A2, PDGFC, COL6A1, ITGA11, ITGA5, EPHA2	71	345	6879	4.774157991	3.18E-05	1.60E-05	1.48E-05
MES	GOTERM_BP_DIRECT	GO:0042060~wound healing	9	6.040268456	4.14E-07	CNN2, SDC4, WNT5B, LOX, TPM1, WNT5A, NRG1, EGFR, TGFBR2	145	80	16792	13.02827586	6.01E-04	1.44E-04	1.41E-04
MES	GOTERM_BP_DIRECT	GO:0001525~angiogenesis	13	8.724832215	4.97E-07	NRP1, ANGPT1, CAV1, SERPINE1, TNFAIP2, VEGFC, ESM1, SRPX2, CCL2, COL8A1, TGFBI, ITGA5, EPHB2	145	223	16792	6.751074687	7.21E-04	1.44E-04	1.41E-04
MES	KEGG_PATHWAY	hsa05205:Proteoglycans in cancer	13	8.724832215	6.35E-07	ITGB1, FZD2, WNT5B, SDC4, ITGA2, CAV1, WNT5A, RRAS2, EGFR, RRAS, PLAU, FLNC, ITGA5	71	200	6879	6.297676056	8.57E-05	2.88E-05	2.67E-05
MES	GOTERM_BP_DIRECT	GO:0002040~sprouting angiogenesis	6	4.026845638	2.00E-06	NRP1, CCBE1, ESM1, ANGPT1, CDH13, LOXL2	145	25	16792	27.79365517	0.002902019	4.84E-04	4.72E-04
MES	KEGG_PATHWAY	hsa04512:ECM-receptor interaction	9	6.040268456	2.36E-06	ITGB1, COL1A1, SDC4, COL5A1, ITGA2, COL6A2, ITGA11, COL6A1, ITGA5	71	87	6879	10.02282661	3.18E-04	8.01E-05	7.42E-05
MES	GOTERM_CC_DIRECT	GO:0005788~endoplasmic reticulum lumen	11	7.382550336	3.63E-06	COL1A1, WNT5B, COL5A1, COL13A1, COL6A2, WNT5A, PDGFC, COL12A1, COL6A1, COL8A1, GAS6	148	192	18224	7.054617117	7.08E-04	7.87E-05	6.86E-05
MES	GOTERM_BP_DIRECT	GO:0033627~cell adhesion mediated by integrin	5	3.355704698	6.58E-06	ITGB1, ITGA2, ITGA11, ITGA5, FBN1	145	15	16792	38.60229885	0.0095069	0.001363681	0.001329848
MES	GOTERM_MF_DIRECT	GO:0008201~heparin binding	10	6.711409396	7.93E-06	NRP1, CCDC80, CFH, COL5A1, COL13A1, CCL2, LTBP2, SLIT2, CYR61, FBN1	142	160	16881	7.430017606	0.002566527	0.001284908	0.001249216
MES	GOTERM_CC_DIRECT	GO:0005581~collagen trimer	8	5.369127517	9.51E-06	COL1A1, CCBE1, COL5A1, COL13A1, LOX, COL6A2, COL12A1, COL6A1	148	92	18224	10.70740306	0.001853496	1.86E-04	1.62E-04
MES	GOTERM_BP_DIRECT	GO:0031589~cell-substrate adhesion	5	3.355704698	1.13E-05	ITGB1, ANGPT1, ITGA2, ITGA5, GAS6	145	17	16792	34.06085193	0.016300259	0.002052895	0.002001961
MES	GOTERM_BP_DIRECT	GO:0030574~collagen catabolic process	7	4.697986577	1.78E-05	COL1A1, COL5A1, COL13A1, COL6A2, COL12A1, COL6A1, COL8A1	145	64	16792	12.66637931	0.025572594	0.002876354	0.00280499
MES	KEGG_PATHWAY	hsa04015:Rap1 signaling pathway	11	7.382550336	4.54E-05	ITGB1, FGF5, CSF1, ANGPT1, RRAS, PDGFC, RAC2, LPAR1, VEGFC, EGFR, EPHA2	71	210	6879	5.075050302	0.00611115	0.001029194	9.54E-04
MES	KEGG_PATHWAY	hsa04810:Regulation of actin cytoskeleton	11	7.382550336	4.54E-05	ITGB1, FGF5, RRAS, ITGA2, ITGA11, PDGFC, RAC2, RRAS2, ITGA5, EGFR, MYLK	71	210	6879	5.075050302	0.00611115	0.001029194	9.54E-04
MES	GOTERM_BP_DIRECT	GO:0008284~positive regulation of cell proliferation	15	10.06711409	4.85E-05	ITGB1, PTGFR, CSF1, AKR1C3, VEGFC, LIFR, NRG1, OSMR, EGFR, TGFBR2, FGF5, ESM1, PDGFC, RAC2, SOX9	145	466	16792	3.727689803	0.067941741	0.00703098	0.006856538
MES	GOTERM_BP_DIRECT	GO:0045766~positive regulation of angiogenesis	8	5.369127517	5.97E-05	CCBE1, DDAH1, RRAS, WNT5A, SERPINE1, VEGFC, F3, TGFBR2	145	115	16792	8.056131934	0.082986316	0.007870058	0.007674798
MES	GOTERM_BP_DIRECT	GO:0051897~positive regulation of protein kinase B signaling	7	4.697986577	8.41E-05	ANGPT1, AXL, AKR1C3, NRG1, GAS6, F3, EGFR	145	84	16792	9.650574713	0.114896066	0.010163418	0.009911259
MES	GOTERM_BP_DIRECT	GO:0016477~cell migration	9	6.040268456	1.19E-04	ITGB1, SDC4, CDH2, COL5A1, PODXL, FSCN1, ADAMTS12, GAS6, EPHA2	145	172	16792	6.059663192	0.158390209	0.012307844	0.01200248
MES	GOTERM_BP_DIRECT	GO:0001666~response to hypoxia	9	6.040268456	1.19E-04	PLAU, CITED2, ITGA2, CAV1, KCNMA1, VEGFC, CCL2, LOXL2, TGFBR2	145	172	16792	6.059663192	0.158390209	0.012307844	0.01200248
MES	GOTERM_CC_DIRECT	GO:0016324~apical plasma membrane	11	7.382550336	1.28E-04	CDH2, ATP8B1, PODXL, CAV1, KCNMA1, RAB27B, LMO7, NRG1, AMOTL2, OSMR, EGFR	148	291	18224	4.654592737	0.024666319	0.002270366	0.001979294
MES	GOTERM_BP_DIRECT	GO:0043491~protein kinase B signaling	5	3.355704698	1.75E-04	AXL, CCL2, SOX9, GAS6, EPHA2	145	33	16792	17.54649948	0.224322069	0.016921382	0.016501555
MES	GOTERM_BP_DIRECT	GO:0001649~osteoblast differentiation	7	4.697986577	2.73E-04	COL1A1, VCAN, ITGA11, COL6A1, RRAS2, CYR61, EPHA2	145	104	16792	7.79469496	0.327047117	0.024734575	0.024120898
MES	GOTERM_BP_DIRECT	GO:0010811~positive regulation of cell-substrate adhesion	5	3.355704698	3.05E-04	CCDC80, COL8A1, ITGA5, EDIL3, CYR61	145	38	16792	15.23774955	0.358069553	0.025215587	0.024589976
MES	GOTERM_BP_DIRECT	GO:0001938~positive regulation of endothelial cell proliferation	6	4.026845638	3.13E-04	NRP1, WNT5A, VEGFC, CDH13, CCL2, F3	145	69	16792	10.07016492	0.365085172	0.025215587	0.024589976
MES	GOTERM_BP_DIRECT	GO:0030199~collagen fibril organization	5	3.355704698	3.38E-04	COL1A1, COL5A1, LOX, COL12A1, LOXL2	145	39	16792	14.84703802	0.387786858	0.025802843	0.025162662
MES	GOTERM_CC_DIRECT	GO:0009897~external side of plasma membrane	9	6.040268456	3.39E-04	ITGB1, ALCAM, HEG1, ITGA2, CDH13, NRG1, ITGA5, ANTXR2, TGFBR2	148	213	18224	5.202893034	0.064011441	0.005511734	0.004805101
MES	GOTERM_BP_DIRECT	GO:0071260~cellular response to mechanical stimulus	6	4.026845638	3.57E-04	CNN2, COL1A1, ITGA2, IRF1, SOX9, EGFR	145	71	16792	9.7864983	0.404953982	0.025933315	0.025289897
MES	GOTERM_BP_DIRECT	GO:0050729~positive regulation of inflammatory response	6	4.026845638	4.07E-04	ITGA2, WNT5A, SERPINE1, CCL2, EGFR, TGM2	145	73	16792	9.518375059	0.446082939	0.0281054	0.027408091
MES	KEGG_PATHWAY	hsa04014:Ras signaling pathway	10	6.711409396	4.32E-04	FGF5, CSF1, ANGPT1, RRAS, PDGFC, RAC2, VEGFC, RRAS2, EGFR, EPHA2	71	226	6879	4.287049732	0.056615518	0.008385771	0.00776917
MES	GOTERM_CC_DIRECT	GO:0005604~basement membrane	6	4.026845638	4.45E-04	CCDC80, COL5A1, NTN4, TGFBI, LOXL2, FBN1	148	79	18224	9.35203558	0.083136348	0.006675169	0.005819378
MES	GOTERM_BP_DIRECT	GO:0045785~positive regulation of cell adhesion	5	3.355704698	4.94E-04	ANGPT1, ITGA2, TPM1, NRG1, TGM2	145	43	16792	13.4659182	0.511778003	0.032559746	0.031751923
MES	GOTERM_BP_DIRECT	GO:0031290~retinal ganglion cell axon guidance	4	2.684563758	5.41E-04	NRP1, ALCAM, SLIT2, EPHB2	145	19	16792	24.38039927	0.544303845	0.034138053	0.033291072
MES	GOTERM_BP_DIRECT	GO:0050900~leukocyte migration	7	4.697986577	6.41E-04	ITGB1, COL1A1, ANGPT1, PODXL, CAV1, ITGA5, GAS6	145	122	16792	6.644657999	0.60566119	0.036698023	0.035787528
MES	GOTERM_MF_DIRECT	GO:0098639~collagen binding involved in cell-matrix adhesion	3	2.013422819	6.81E-04	ITGB1, ITGA2, ITGA11	142	5	16881	71.32816901	0.19816476	0.051059606	0.049641283
MES	GOTERM_BP_DIRECT	GO:0050731~positive regulation of peptidyl-tyrosine phosphorylation	6	4.026845638	6.95E-04	NRP1, ANGPT1, VEGFC, NRG1, ITGA5, PLPP3	145	82	16792	8.473675357	0.635472137	0.036698023	0.035787528
MES	GOTERM_BP_DIRECT	GO:0031100~organ regeneration	5	3.355704698	6.95E-04	NNMT, AXL, CCL2, GAS6, TGFBR2	145	47	16792	12.31988261	0.635507156	0.036698023	0.035787528
MES	GOTERM_BP_DIRECT	GO:0071230~cellular response to amino acid stimulus	5	3.355704698	6.95E-04	COL1A1, ZEB1, PDGFC, COL6A1, EGFR	145	47	16792	12.31988261	0.635507156	0.036698023	0.035787528
MES	GOTERM_BP_DIRECT	GO:0032534~regulation of microvillus assembly	3	2.013422819	7.18E-04	ATP8B1, PODXL, FSCN1	145	5	16792	69.48413793	0.647600644	0.036698023	0.035787528
MES	GOTERM_BP_DIRECT	GO:0030879~mammary gland development	4	2.684563758	7.33E-04	ITGA2, CAV1, NRG1, SOX9	145	21	16792	22.05845649	0.655398591	0.036698023	0.035787528
MES	GOTERM_MF_DIRECT	GO:0005102~receptor binding	11	7.382550336	7.71E-04	SRPX2, ALCAM, WNT5B, SMAGP, CAV1, SERPINE1, CCL2, NRG1, IGFBP6, EPHB2, GAS6	142	353	16881	3.704484699	0.221078366	0.051059606	0.049641283
MES	GOTERM_MF_DIRECT	GO:0003924~GTPase activity	9	6.040268456	7.88E-04	ARL4C, RRAS, RAC2, RRAS2, RAB27B, RND3, GBP1, GBP3, TGM2	142	234	16881	4.572318527	0.225392371	0.051059606	0.049641283
MES	GOTERM_BP_DIRECT	GO:0071560~cellular response to transforming growth factor beta stimulus	5	3.355704698	8.15E-04	COL1A1, CAV1, WNT5A, SOX9, FBN1	145	49	16792	11.81703026	0.693690362	0.039395412	0.038417993
MES	GOTERM_BP_DIRECT	GO:0090103~cochlea morphogenesis	4	2.684563758	8.44E-04	ZEB1, FZD2, WNT5A, SOX9	145	22	16792	21.05579937	0.706516449	0.039502334	0.038522262
MES	GOTERM_BP_DIRECT	GO:0007596~blood coagulation	8	5.369127517	0.001053705	COL1A1, EHD2, PLAU, ITGA2, IRF1, PDGFC, TFPI, F3	145	184	16792	5.035082459	0.783634642	0.047092494	0.045924107
MES	GOTERM_BP_DIRECT	GO:0006929~substrate-dependent cell migration	3	2.013422819	0.001071022	ITGA2, ITGA11, VEGFC	145	6	16792	57.90344828	0.789012566	0.047092494	0.045924107
MES	GOTERM_BP_DIRECT	GO:0009887~organ morphogenesis	6	4.026845638	0.001169494	NRP1, ITGA2, FHL1, PDGFC, VEGFC, CCL2	145	92	16792	7.552623688	0.81715191	0.048565954	0.047361009
MES	GOTERM_BP_DIRECT	GO:0001501~skeletal system development	7	4.697986577	0.001171474	EXT1, COL1A1, VCAN, COL12A1, SOX9, EPHA2, FBN1	145	137	16792	5.9171407	0.817677278	0.048565954	0.047361009
MES	GOTERM_BP_DIRECT	GO:0008283~cell proliferation	11	7.382550336	0.001238972	FGF5, ZEB1, CSF1, CITED2, ITGA2, FSCN1, NRG1, TGFBI, GAS6, CYR61, EGFR	145	366	16792	3.480535142	0.834718031	0.049937445	0.048698473
MES	GOTERM_CC_DIRECT	GO:0008305~integrin complex	4	2.684563758	0.001304959	ITGB1, ITGA2, ITGA11, ITGA5	148	27	18224	18.24224224	0.224799125	0.018176208	0.015845925
MES	GOTERM_BP_DIRECT	GO:0001570~vasculogenesis	5	3.355704698	0.001348075	CITED2, HEG1, CAV1, EPHA2, TGFBR2	145	56	16792	10.33990148	0.858961893	0.051547674	0.050268752
MES	GOTERM_BP_DIRECT	GO:0030336~negative regulation of cell migration	6	4.026845638	0.001349974	CNN2, RRAS, CITED2, TPM1, SERPINE1, SLIT2	145	95	16792	7.314119782	0.859350719	0.051547674	0.050268752
MES	GOTERM_CC_DIRECT	GO:0045121~membrane raft	8	5.369127517	0.001428946	ITGB1, SDC4, ANGPT1, SMURF2, PODXL, CAV1, EGFR, TGFBR2	148	206	18224	4.781946996	0.243341848	0.018576296	0.016194719
MES	GOTERM_MF_DIRECT	GO:0019838~growth factor binding	4	2.684563758	0.001440555	NRP1, LTBP2, LIFR, OSMR	142	27	16881	17.61189358	0.373167668	0.077789947	0.075629115
MES	GOTERM_BP_DIRECT	GO:0035987~endodermal cell differentiation	4	2.684563758	0.001553502	COL12A1, COL6A1, COL8A1, ITGA5	145	27	16792	17.15657727	0.895381869	0.05779823	0.056364229
MES	GOTERM_BP_DIRECT	GO:0048661~positive regulation of smooth muscle cell proliferation	5	3.355704698	0.001743103	ITGA2, CDH13, EGFR, TGFBR2, TGM2	145	60	16792	9.650574713	0.920594993	0.063231058	0.061662265
MES	KEGG_PATHWAY	hsa04360:Axon guidance	7	4.697986577	0.001755875	ITGB1, NRP1, RAC2, NTN4, SLIT2, EPHB2, EPHA2	71	127	6879	5.340246202	0.211207152	0.029079338	0.026941151
MES	GOTERM_CC_DIRECT	GO:0005901~caveola	5	3.355704698	0.001878689	EHD2, CAV1, KCNMA1, CDH13, TGFBR2	148	65	18224	9.471933472	0.306974752	0.021869162	0.019065423
MES	GOTERM_CC_DIRECT	GO:0030027~lamellipodium	7	4.697986577	0.001906542	ITGB1, CDH2, PODXL, FSCN1, RAC2, EPHA2, MYLK	148	160	18224	5.387162162	0.310735782	0.021869162	0.019065423
MES	KEGG_PATHWAY	hsa04974:Protein digestion and absorption	6	4.026845638	0.001924368	COL1A1, COL5A1, COL13A1, COL6A2, COL12A1, COL6A1	71	88	6879	6.605953905	0.228979223	0.029079338	0.026941151
MES	GOTERM_CC_DIRECT	GO:0005887~integral component of plasma membrane	23	15.43624161	0.002193403	ABCC3, SLC14A1, PTGFR, GPR39, SLC38A1, SDC4, SMAGP, ATP8B1, CAV1, TPBG, LPAR1, LIFR, NRG1, TGFBR2, HRH1, GPR176, ALCAM, PODXL, AXL, TSPAN5, EPHB2, PLPP3, EPHA2	148	1415	18224	2.001489829	0.348308139	0.023761871	0.020715477
MES	GOTERM_MF_DIRECT	GO:0003779~actin binding	9	6.040268456	0.002349022	CNN2, ITGB1, TPM1, KCNMA1, FSCN1, AFAP1, MICAL2, GBP1, MYLK	142	278	16881	3.848642213	0.533257933	0.092970139	0.090387635
MES	GOTERM_MF_DIRECT	GO:0005201~extracellular matrix structural constituent	5	3.355704698	0.002378653	COL1A1, VCAN, COL5A1, PXDN, FBN1	142	67	16881	8.871662813	0.53772787	0.092970139	0.090387635
MES	GOTERM_BP_DIRECT	GO:0007411~axon guidance	7	4.697986577	0.00249863	EXT1, NRP1, BDNF, WNT5A, NTN4, SLIT2, EPHB2	145	159	16792	5.098416829	0.973551359	0.087314302	0.085147992
MES	GOTERM_BP_DIRECT	GO:0043589~skin morphogenesis	3	2.013422819	0.002527361	COL1A1, ERRFI1, ITGA2	145	9	16792	38.60229885	0.974634701	0.087314302	0.085147992
MES	GOTERM_MF_DIRECT	GO:0004222~metalloendopeptidase activity	6	4.026845638	0.002582504	ADAM19, PAPPA, ADAM12, ADAMTS12, THSD4, ADAMTS6	142	113	16881	6.312227346	0.567344527	0.092970139	0.090387635
MES	GOTERM_CC_DIRECT	GO:0005911~cell-cell junction	7	4.697986577	0.002738924	CNN2, CDH2, COL13A1, HEG1, KRT8, FSCN1, ITGA5	148	172	18224	5.011313639	0.414226952	0.02717591	0.023691819
MES	GOTERM_CC_DIRECT	GO:0001527~microfibril	3	2.013422819	0.002787273	LTBP1, THSD4, FBN1	148	10	18224	36.94054054	0.419738886	0.02717591	0.023691819
MES	GOTERM_BP_DIRECT	GO:0071364~cellular response to epidermal growth factor stimulus	4	2.684563758	0.002791022	COL1A1, ERRFI1, SOX9, EGFR	145	33	16792	14.03719958	0.982720415	0.093245789	0.090932317
MES	GOTERM_BP_DIRECT	GO:0090090~negative regulation of canonical Wnt signaling pathway	7	4.697986577	0.002827577	WNT5B, CDH2, CAV1, WNT5A, IGFBP6, SOX9, DKK3	145	163	16792	4.973302306	0.983616127	0.093245789	0.090932317
MES	GOTERM_BP_DIRECT	GO:0071300~cellular response to retinoic acid	5	3.355704698	0.003068376	COL1A1, WNT5B, WNT5A, CCL2, SOX9	145	70	16792	8.271921182	0.988462251	0.098938077	0.096483377
MES	GOTERM_MF_DIRECT	GO:0048407~platelet-derived growth factor binding	3	2.013422819	0.003626413	COL1A1, COL5A1, COL6A1	142	11	16881	32.42189501	0.691826866	0.117495793	0.114232021
MES	GOTERM_BP_DIRECT	GO:0050927~positive regulation of positive chemotaxis	3	2.013422819	0.003818044	ITGA2, CDH13, F3	145	11	16792	31.58369906	0.996129648	0.114799043	0.111950824
MES	GOTERM_BP_DIRECT	GO:0030857~negative regulation of epithelial cell differentiation	3	2.013422819	0.003818044	ZEB1, CAV1, SOX9	145	11	16792	31.58369906	0.996129648	0.114799043	0.111950824
MES	GOTERM_BP_DIRECT	GO:0045892~negative regulation of transcription, DNA-templated	12	8.053691275	0.003841393	ZEB1, SMURF2, CITED2, ATP8B1, BASP1, IRF1, WNT5A, NRG1, SOX9, GAS6, LOXL2, DKK3	145	499	16792	2.784935388	0.996259153	0.114799043	0.111950824
MES	GOTERM_BP_DIRECT	GO:0007162~negative regulation of cell adhesion	4	2.684563758	0.003876742	ANGPT1, PODXL, CDH13, TGFBI	145	37	16792	12.51966449	0.996447023	0.114799043	0.111950824
MES	GOTERM_BP_DIRECT	GO:0030324~lung development	5	3.355704698	0.004127245	CCBE1, LOX, HEG1, WNT5A, EGFR	145	76	16792	7.618874773	0.997534005	0.119006785	0.11605417
MES	GOTERM_BP_DIRECT	GO:0001568~blood vessel development	4	2.684563758	0.004182871	COL1A1, COL5A1, PLPP3, TGFBR2	145	38	16792	12.19019964	0.997726118	0.119006785	0.11605417
MES	GOTERM_CC_DIRECT	GO:0032587~ruffle membrane	5	3.355704698	0.004368069	ITGB1, DDX58, TPM1, ITGA5, EPHA2	148	82	18224	7.508239947	0.574137673	0.040141658	0.034995292
MES	GOTERM_CC_DIRECT	GO:0048471~perinuclear region of cytoplasm	13	8.724832215	0.004528802	ITGB1, CSF1, BDNF, ITGA2, CAV1, CLU, EGFR, EHD2, KRT18, STC2, CCL2, CDH13, GBP3	148	621	18224	2.577708143	0.587336285	0.040141658	0.034995292
MES	GOTERM_BP_DIRECT	GO:0048846~axon extension involved in axon guidance	3	2.013422819	0.004555975	NRP1, ALCAM, SLIT2	145	12	16792	28.95172414	0.998680353	0.124730565	0.12163594
MES	GOTERM_BP_DIRECT	GO:0007171~activation of transmembrane receptor protein tyrosine kinase activity	3	2.013422819	0.004555975	ANGPT1, PDGFC, NRG1	145	12	16792	28.95172414	0.998680353	0.124730565	0.12163594
MES	KEGG_PATHWAY	hsa05412:Arrhythmogenic right ventricular cardiomyopathy (ARVC)	5	3.355704698	0.004653592	ITGB1, CDH2, ITGA2, ITGA11, ITGA5	71	67	6879	7.230397309	0.467249037	0.063288847	0.058635255
MES	GOTERM_CC_DIRECT	GO:0005913~cell-cell adherens junction	9	6.040268456	0.004744234	CNN2, ITGB1, KRT18, CDH2, SMAGP, FSCN1, LMO7, EGFR, EPHA2	148	323	18224	3.431009957	0.604390283	0.040222854	0.035066078
MES	GOTERM_BP_DIRECT	GO:0001558~regulation of cell growth	5	3.355704698	0.00495584	ESM1, CRIM1, SPOCK1, IGFBP6, CYR61	145	80	16792	7.237931034	0.999263624	0.129033973	0.125832578
MES	GOTERM_BP_DIRECT	GO:0046718~viral entry into host cell	5	3.355704698	0.00495584	ITGB1, AXL, ITGA2, ITGA5, GAS6	145	80	16792	7.237931034	0.999263624	0.129033973	0.125832578
MES	GOTERM_CC_DIRECT	GO:0042383~sarcolemma	5	3.355704698	0.004963747	ITGB1, COL6A2, COL6A1, KRT8, FLNC	148	85	18224	7.243243243	0.621046153	0.040330442	0.035159872
MES	GOTERM_BP_DIRECT	GO:0007507~heart development	7	4.697986577	0.004979947	ADAM19, LOX, CITED2, HEG1, MICAL2, TGFBR2, FBN1	145	183	16792	4.429771999	0.999289077	0.129033973	0.125832578
MES	GOTERM_MF_DIRECT	GO:0005525~GTP binding	10	6.711409396	0.004991067	ARL4C, EHD2, RRAS, RAC2, RRAS2, RAB27B, RND3, GBP1, GBP3, TGM2	142	384	16881	3.095840669	0.80232971	0.139887001	0.136001251
MES	KEGG_PATHWAY	hsa04610:Complement and coagulation cascades	5	3.355704698	0.005169543	CFH, PLAU, SERPINE1, TFPI, F3	71	69	6879	7.020820576	0.50326493	0.063914352	0.059214767
MES	GOTERM_MF_DIRECT	GO:0004713~protein tyrosine kinase activity	6	4.026845638	0.005181	FGF5, AXL, NRG1, EPHB2, EGFR, EPHA2	142	133	16881	5.363020227	0.814185723	0.139887001	0.136001251
MES	KEGG_PATHWAY	hsa05200:Pathways in cancer	11	7.382550336	0.006031457	ITGB1, FGF5, FZD2, WNT5B, ITGA2, WNT5A, RAC2, LPAR1, VEGFC, EGFR, TGFBR2	71	393	6879	2.71185894	0.558117908	0.068356515	0.063330301
MES	GOTERM_BP_DIRECT	GO:0070208~protein heterotrimerization	3	2.013422819	0.006211581	COL1A1, COL6A2, COL6A1	145	14	16792	24.81576355	0.999882297	0.158122888	0.154199784
MES	GOTERM_BP_DIRECT	GO:0043277~apoptotic cell clearance	3	2.013422819	0.007127123	AXL, GAS6, TGM2	145	15	16792	23.16137931	0.999969127	0.1731815	0.168884784
MES	GOTERM_BP_DIRECT	GO:0002042~cell migration involved in sprouting angiogenesis	3	2.013422819	0.007127123	ITGB1, NRP1, SLIT2	145	15	16792	23.16137931	0.999969127	0.1731815	0.168884784
MES	GOTERM_BP_DIRECT	GO:0010595~positive regulation of endothelial cell migration	4	2.684563758	0.007161192	NRP1, CCBE1, ANGPT1, WNT5A	145	46	16792	10.07016492	0.999970628	0.1731815	0.168884784
MES	GOTERM_BP_DIRECT	GO:0007160~cell-matrix adhesion	5	3.355704698	0.007498326	ITGB1, COL13A1, ITGA2, ITGA11, ADAMTS12	145	90	16792	6.433716475	0.999982062	0.177913204	0.173499093
MES	GOTERM_BP_DIRECT	GO:0045860~positive regulation of protein kinase activity	4	2.684563758	0.00760208	SDC4, CSF1, GAS6, CYR61	145	47	16792	9.85590609	0.999984588	0.177913204	0.173499093
MES	GOTERM_CC_DIRECT	GO:0005796~Golgi lumen	5	3.355704698	0.00760934	VCAN, SDC4, WNT5B, WNT5A, GAS6	148	96	18224	6.413288288	0.77451362	0.059352851	0.051743511
MES	KEGG_PATHWAY	hsa05410:Hypertrophic cardiomyopathy (HCM)	5	3.355704698	0.007966615	ITGB1, ITGA2, TPM1, ITGA11, ITGA5	71	78	6879	6.210725894	0.660336533	0.083343051	0.077214885
MES	GOTERM_BP_DIRECT	GO:0007179~transforming growth factor beta receptor signaling pathway	5	3.355704698	0.008092898	ITGB1, CITED2, CCL2, LTBP2, TGFBR2	145	92	16792	6.293853073	0.999992486	0.183636707	0.179080593
MES	GOTERM_BP_DIRECT	GO:0061036~positive regulation of cartilage development	3	2.013422819	0.008099758	WNT5A, SOX9, CYR61	145	16	16792	21.7137931	0.999992561	0.183636707	0.179080593
MES	GOTERM_MF_DIRECT	GO:0004867~serine-type endopeptidase inhibitor activity	5	3.355704698	0.008875988	SERPINE1, CRIM1, SPOCK1, SERPINB7, TFPI	142	97	16881	6.127849572	0.944349203	0.221216922	0.215072007
MES	GOTERM_BP_DIRECT	GO:0007157~heterophilic cell-cell adhesion via plasma membrane cell adhesion molecules	4	2.684563758	0.009019534	ALCAM, CDH2, SMAGP, ITGA5	145	50	16792	9.264551724	0.999998066	0.200687676	0.19570852
MES	GOTERM_BP_DIRECT	GO:2000811~negative regulation of anoikis	3	2.013422819	0.009128454	ITGB1, CAV1, ITGA5	145	17	16792	20.43651116	0.999998351	0.200687676	0.19570852
MES	GOTERM_CC_DIRECT	GO:0001725~stress fiber	4	2.684563758	0.009445568	CNN2, TPM1, FSCN1, MYLK	148	54	18224	9.121121121	0.842863388	0.070340749	0.061322704
MES	GOTERM_MF_DIRECT	GO:0005520~insulin-like growth factor binding	3	2.013422819	0.009709593	ESM1, CRIM1, CYR61	142	18	16881	19.81338028	0.957628545	0.224707718	0.218465837
MES	GOTERM_CC_DIRECT	GO:0031093~platelet alpha granule lumen	4	2.684563758	0.009932403	SERPINE1, VEGFC, GAS6, CLU	148	55	18224	8.955282555	0.857227287	0.070340749	0.061322704
MES	GOTERM_CC_DIRECT	GO:0043034~costamere	3	2.013422819	0.01010021	SDC4, KRT8, FLNC	148	19	18224	19.44238976	0.861869286	0.070340749	0.061322704
MES	GOTERM_BP_DIRECT	GO:0035904~aorta development	3	2.013422819	0.010212191	LOX, LTBP1, ADAMTS6	145	18	16792	19.30114943	0.999999663	0.21901996	0.213585971
MES	GOTERM_BP_DIRECT	GO:0018108~peptidyl-tyrosine phosphorylation	6	4.026845638	0.010281196	FGF5, AXL, NRG1, EPHB2, EGFR, EPHA2	145	153	16792	4.541446924	0.999999696	0.21901996	0.213585971
MES	KEGG_PATHWAY	hsa05414:Dilated cardiomyopathy	5	3.355704698	0.010297552	ITGB1, ITGA2, TPM1, ITGA11, ITGA5	71	84	6879	5.767102616	0.752755292	0.100033362	0.092677968
MES	GOTERM_BP_DIRECT	GO:0007229~integrin-mediated signaling pathway	5	3.355704698	0.010415146	ITGB1, ITGA2, ITGA11, ADAM12, ITGA5	145	99	16792	5.848833159	0.99999975	0.21901996	0.213585971
MES	GOTERM_BP_DIRECT	GO:0048146~positive regulation of fibroblast proliferation	4	2.684563758	0.011134793	WNT5A, PDGFC, GAS6, EGFR	145	54	16792	8.578288633	0.999999913	0.227866108	0.222212641
MES	GOTERM_BP_DIRECT	GO:0016337~single organismal cell-cell adhesion	5	3.355704698	0.011149892	SRPX2, COL13A1, LMO7, SOX9, EGFR	145	101	16792	5.733014681	0.999999915	0.227866108	0.222212641
MES	GOTERM_MF_DIRECT	GO:0008083~growth factor activity	6	4.026845638	0.011633188	FGF5, CSF1, BDNF, PDGFC, VEGFC, NRG1	142	162	16881	4.402973396	0.97743258	0.251276856	0.244296943
MES	GOTERM_BP_DIRECT	GO:0017015~regulation of transforming growth factor beta receptor signaling pathway	3	2.013422819	0.012540777	ZEB1, SMURF2, DKK3	145	20	16792	17.37103448	0.999999989	0.252731502	0.246461113
MES	GOTERM_MF_DIRECT	GO:0005518~collagen binding	4	2.684563758	0.0137995	CCBE1, ITGA2, ITGA11, TGFBI	142	60	16881	7.925352113	0.988915125	0.279439869	0.271677651
MES	KEGG_PATHWAY	hsa04010:MAPK signaling pathway	8	5.369127517	0.013951887	FGF5, RRAS, BDNF, RAC2, RRAS2, FLNC, EGFR, TGFBR2	71	253	6879	3.063630797	0.849947116	0.12649711	0.117195852
MES	GOTERM_BP_DIRECT	GO:0001954~positive regulation of cell-matrix adhesion	3	2.013422819	0.015077624	CSF1, VEGFC, CDH13	145	22	16792	15.79184953	1	0.299693592	0.292258052
MES	GOTERM_BP_DIRECT	GO:0001947~heart looping	4	2.684563758	0.015471857	CITED2, WNT5A, MICAL2, TGFBR2	145	61	16792	7.593894856	1	0.303373846	0.295846997
MES	GOTERM_CC_DIRECT	GO:0034681~integrin alpha11-beta1 complex	2	1.342281879	0.016067947	ITGB1, ITGA11	148	2	18224	123.1351351	0.957518855	0.108043089	0.094191411
MES	GOTERM_BP_DIRECT	GO:0051965~positive regulation of synapse assembly	4	2.684563758	0.016158498	SRPX2, BDNF, TPBG, EPHB2	145	62	16792	7.471412681	1	0.305927966	0.298337748
MES	GOTERM_BP_DIRECT	GO:0071222~cellular response to lipopolysaccharide	5	3.355704698	0.016260351	AXL, WNT5A, SERPINE1, CCL2, TFPI	145	113	16792	5.124198962	1	0.305927966	0.298337748
MES	GOTERM_BP_DIRECT	GO:0032967~positive regulation of collagen biosynthetic process	3	2.013422819	0.016421733	ITGA2, CCL2, SERPINB7	145	23	16792	15.10524738	1	0.305927966	0.298337748
MES	GOTERM_MF_DIRECT	GO:0038064~collagen receptor activity	2	1.342281879	0.016635896	ITGA2, ITGA11	142	2	16881	118.8802817	0.99564037	0.30700794	0.298479941
MES	GOTERM_BP_DIRECT	GO:0043066~negative regulation of apoptotic process	10	6.711409396	0.016648092	PTGFR, KRT18, ANGPT1, CITED2, WNT5A, SOX9, GAS6, CYR61, EGFR, TGM2	145	455	16792	2.545206518	1	0.305927966	0.298337748
MES	GOTERM_MF_DIRECT	GO:0005509~calcium ion binding	13	8.724832215	0.017055997	CCBE1, HEG1, LTBP2, LTBP1, EHD2, VCAN, CDH2, SPOCK1, CDH13, SLIT2, GAS6, EDIL3, FBN1	142	717	16881	2.155430491	0.99620402	0.30700794	0.298479941
MES	GOTERM_BP_DIRECT	GO:0038065~collagen-activated signaling pathway	2	1.342281879	0.017077991	ITGA2, ITGA11	145	2	16792	115.8068966	1	0.305927966	0.298337748
MES	GOTERM_BP_DIRECT	GO:0030825~positive regulation of cGMP metabolic process	2	1.342281879	0.017077991	FZD2, WNT5A	145	2	16792	115.8068966	1	0.305927966	0.298337748
MES	GOTERM_BP_DIRECT	GO:1901492~positive regulation of lymphangiogenesis	2	1.342281879	0.017077991	CCBE1, VEGFC	145	2	16792	115.8068966	1	0.305927966	0.298337748
MES	GOTERM_BP_DIRECT	GO:0070374~positive regulation of ERK1 and ERK2 cascade	6	4.026845638	0.017482555	NRP1, ANGPT1, PDGFC, CCL2, GAS6, EGFR	145	175	16792	3.970522167	1	0.309355939	0.301680671
MES	GOTERM_BP_DIRECT	GO:0048870~cell motility	3	2.013422819	0.017815039	SRPX2, FSCN1, EPHA2	145	24	16792	14.47586207	1	0.311441231	0.303714226
MES	GOTERM_BP_DIRECT	GO:0014068~positive regulation of phosphatidylinositol 3-kinase signaling	4	2.684563758	0.018320003	ANGPT1, PDGFC, NRG1, SOX9	145	65	16792	7.126578249	1	0.316456246	0.308604816
MES	GOTERM_BP_DIRECT	GO:0070372~regulation of ERK1 and ERK2 cascade	3	2.013422819	0.019256612	RRAS, CYR61, EPHA2	145	25	16792	13.89682759	1	0.328122682	0.319981802
MES	GOTERM_BP_DIRECT	GO:0007264~small GTPase mediated signal transduction	7	4.697986577	0.019447657	ARL4C, RRAS, RAC2, RRAS2, RAB27B, RIN2, RND3	145	246	16792	3.295318195	1	0.328122682	0.319981802
MES	GOTERM_CC_DIRECT	GO:0043235~receptor complex	5	3.355704698	0.01957208	ITGB1, NRP1, LIFR, EGFR, TGFBR2	148	127	18224	4.847839966	0.978813671	0.124024519	0.108123939
MES	GOTERM_CC_DIRECT	GO:0030175~filopodium	4	2.684563758	0.019716718	ITGB1, ARL4C, PODXL, FSCN1	148	71	18224	6.937190712	0.97941451	0.124024519	0.108123939
MES	GOTERM_MF_DIRECT	GO:0001968~fibronectin binding	3	2.013422819	0.019747431	ITGB1, CCDC80, SDC4	142	26	16881	13.71695558	0.998438621	0.336745667	0.327391621
MES	GOTERM_BP_DIRECT	GO:0010951~negative regulation of endopeptidase activity	5	3.355704698	0.020367258	SERPINE1, CRIM1, SPOCK1, SERPINB7, TFPI	145	121	16792	4.785408948	1	0.334464082	0.326165869
MES	GOTERM_BP_DIRECT	GO:0032148~activation of protein kinase B activity	3	2.013422819	0.020745532	WNT5A, NRG1, GAS6	145	26	16792	13.36233422	1	0.334464082	0.326165869
MES	GOTERM_BP_DIRECT	GO:0050999~regulation of nitric-oxide synthase activity	3	2.013422819	0.020745532	DDAH1, CAV1, EGFR	145	26	16792	13.36233422	1	0.334464082	0.326165869
MES	GOTERM_BP_DIRECT	GO:0002053~positive regulation of mesenchymal cell proliferation	3	2.013422819	0.020745532	WNT5A, SOX9, TGFBR2	145	26	16792	13.36233422	1	0.334464082	0.326165869
MES	GOTERM_MF_DIRECT	GO:0001618~virus receptor activity	4	2.684563758	0.020787726	ITGB1, AXL, ITGA2, ITGA5	142	70	16881	6.793158954	0.998893124	0.336761166	0.327406689
MES	GOTERM_BP_DIRECT	GO:0033138~positive regulation of peptidyl-serine phosphorylation	4	2.684563758	0.02226263	ANGPT1, CAV1, WNT5A, GAS6	145	70	16792	6.617536946	1	0.354978864	0.346171669
MES	GOTERM_BP_DIRECT	GO:0071347~cellular response to interleukin-1	4	2.684563758	0.023102295	CCL2, SOX9, ADAMTS12, TFPI	145	71	16792	6.5243322	1	0.364363376	0.355323348
MES	GOTERM_BP_DIRECT	GO:0003281~ventricular septum development	3	2.013422819	0.023861805	HEG1, LTBP1, CYR61	145	28	16792	12.40788177	1	0.365942397	0.356863192
MES	GOTERM_BP_DIRECT	GO:2000352~negative regulation of endothelial cell apoptotic process	3	2.013422819	0.023861805	ANGPT1, SERPINE1, GAS6	145	28	16792	12.40788177	1	0.365942397	0.356863192
MES	GOTERM_BP_DIRECT	GO:0048010~vascular endothelial growth factor receptor signaling pathway	4	2.684563758	0.023959013	NRP1, AXL, VEGFC, CCL2	145	72	16792	6.433716475	1	0.365942397	0.356863192
MES	GOTERM_CC_DIRECT	GO:0034666~integrin alpha2-beta1 complex	2	1.342281879	0.024005495	ITGB1, ITGA2	148	3	18224	82.09009009	0.991245373	0.146283486	0.127529193
MES	GOTERM_MF_DIRECT	GO:0004720~protein-lysine 6-oxidase activity	2	1.342281879	0.024850503	LOX, LOXL2	142	3	16881	79.25352113	0.999712214	0.365980131	0.355814016
MES	GOTERM_MF_DIRECT	GO:0004924~oncostatin-M receptor activity	2	1.342281879	0.024850503	LIFR, OSMR	142	3	16881	79.25352113	0.999712214	0.365980131	0.355814016
MES	GOTERM_BP_DIRECT	GO:0045214~sarcomere organization	3	2.013422819	0.02548738	ITGB1, TPM1, KRT8	145	29	16792	11.98002378	1	0.366836498	0.35773511
MES	GOTERM_BP_DIRECT	GO:0071549~cellular response to dexamethasone stimulus	3	2.013422819	0.02548738	ERRFI1, CCL2, EGFR	145	29	16792	11.98002378	1	0.366836498	0.35773511
MES	GOTERM_BP_DIRECT	GO:0035583~sequestering of TGFbeta in extracellular matrix	2	1.342281879	0.025508055	LTBP1, FBN1	145	3	16792	77.2045977	1	0.366836498	0.35773511
MES	GOTERM_BP_DIRECT	GO:0070168~negative regulation of biomineral tissue development	2	1.342281879	0.025508055	SOX9, GAS6	145	3	16792	77.2045977	1	0.366836498	0.35773511
MES	GOTERM_BP_DIRECT	GO:2000669~negative regulation of dendritic cell apoptotic process	2	1.342281879	0.025508055	AXL, GAS6	145	3	16792	77.2045977	1	0.366836498	0.35773511
MES	GOTERM_BP_DIRECT	GO:0010628~positive regulation of gene expression	7	4.697986577	0.02553445	CNN2, PTGFR, CSF1, DDX58, CITED2, CAV1, GAS6	145	262	16792	3.094077389	1	0.366836498	0.35773511
MES	GOTERM_BP_DIRECT	GO:0043524~negative regulation of neuron apoptotic process	5	3.355704698	0.026974574	NRP1, ANGPT1, BDNF, AXL, CCL2	145	132	16792	4.386624869	1	0.383726531	0.374206093
MES	GOTERM_MF_DIRECT	GO:0003714~transcription corepressor activity	6	4.026845638	0.027856645	TLE4, ZEB1, CITED2, BASP1, TCF4, LOXL2	142	203	16881	3.513702907	0.999894167	0.39241535	0.381514923
MES	GOTERM_BP_DIRECT	GO:0045907~positive regulation of vasoconstriction	3	2.013422819	0.030623444	HRH1, CAV1, EGFR	145	32	16792	10.85689655	1	0.431404051	0.420700712
MES	GOTERM_BP_DIRECT	GO:0010634~positive regulation of epithelial cell migration	3	2.013422819	0.032419084	ITGA2, SOX9, TGFBR2	145	33	16792	10.52789969	1	0.452308569	0.441086578
MES	GOTERM_MF_DIRECT	GO:0070888~E-box binding	3	2.013422819	0.032644495	ZEB1, TCF4, ARNTL2	142	34	16881	10.48943662	0.999978625	0.440700687	0.428459001
MES	GOTERM_BP_DIRECT	GO:0050878~regulation of body fluid levels	2	1.342281879	0.033866316	HEG1, EPHB2	145	4	16792	57.90344828	1	0.459252561	0.447858287
MES	GOTERM_BP_DIRECT	GO:0033631~cell-cell adhesion mediated by integrin	2	1.342281879	0.033866316	ITGB1, ITGA5	145	4	16792	57.90344828	1	0.459252561	0.447858287
MES	GOTERM_BP_DIRECT	GO:0038165~oncostatin-M-mediated signaling pathway	2	1.342281879	0.033866316	LIFR, OSMR	145	4	16792	57.90344828	1	0.459252561	0.447858287
MES	GOTERM_BP_DIRECT	GO:0001837~epithelial to mesenchymal transition	3	2.013422819	0.034255148	WNT5A, SOX9, LOXL2	145	34	16792	10.21825558	1	0.460224258	0.448805875
MES	KEGG_PATHWAY	hsa04520:Adherens junction	4	2.684563758	0.035270466	RAC2, LMO7, EGFR, TGFBR2	71	71	6879	5.458440786	0.992152117	0.29979896	0.277754919
MES	GOTERM_BP_DIRECT	GO:0048565~digestive tract development	3	2.013422819	0.036130821	CLMP, PDGFC, TGFBR2	145	35	16792	9.926305419	1	0.476598372	0.46477374
MES	GOTERM_BP_DIRECT	GO:0050918~positive chemotaxis	3	2.013422819	0.036130821	NRP1, ANGPT1, VEGFC	145	35	16792	9.926305419	1	0.476598372	0.46477374
MES	GOTERM_MF_DIRECT	GO:0004896~cytokine receptor activity	3	2.013422819	0.036266755	LIFR, OSMR, F3	142	36	16881	9.906690141	0.999993661	0.470017147	0.456961115
MES	GOTERM_CC_DIRECT	GO:0001726~ruffle	4	2.684563758	0.036317696	ITGB1, PODXL, FSCN1, ITGA5	148	90	18224	5.472672673	0.999263611	0.214604568	0.187091162
MES	GOTERM_BP_DIRECT	GO:0007399~nervous system development	7	4.697986577	0.037387615	FGF5, BDNF, MAP1B, CRIM1, SPOCK1, NRG1, EPHB2	145	287	16792	2.824558452	1	0.488733595	0.476607883
MES	GOTERM_MF_DIRECT	GO:0004714~transmembrane receptor protein tyrosine kinase activity	3	2.013422819	0.040036029	AXL, EGFR, EPHA2	142	38	16881	9.385285397	0.999998219	0.492910324	0.47921837
MES	GOTERM_MF_DIRECT	GO:0016641~oxidoreductase activity, acting on the CH-NH2 group of donors, oxygen as acceptor	2	1.342281879	0.04107586	LOX, LOXL2	142	5	16881	47.55211268	0.999998747	0.492910324	0.47921837
MES	GOTERM_BP_DIRECT	GO:0071504~cellular response to heparin	2	1.342281879	0.042153381	SOX9, SLIT2	145	5	16792	46.32275862	1	0.541279254	0.527849858
MES	GOTERM_BP_DIRECT	GO:0007598~blood coagulation, extrinsic pathway	2	1.342281879	0.042153381	TFPI, F3	145	5	16792	46.32275862	1	0.541279254	0.527849858
MES	KEGG_PATHWAY	hsa04611:Platelet activation	5	3.355704698	0.042895059	ITGB1, COL1A1, COL5A1, ITGA2, MYLK	71	130	6879	3.726435536	0.997311312	0.330699689	0.306383535
MES	KEGG_PATHWAY	hsa05166:HTLV-I infection	7	4.697986577	0.043769076	NRP1, FZD2, WNT5B, RRAS, WNT5A, RRAS2, TGFBR2	71	254	6879	2.670123101	0.997623292	0.330699689	0.306383535
MES	GOTERM_BP_DIRECT	GO:0009653~anatomical structure morphogenesis	4	2.684563758	0.044638143	KRT18, FSCN1, CYR61, DKK3	145	92	16792	5.035082459	1	0.568157418	0.554061162
MES	GOTERM_BP_DIRECT	GO:0008584~male gonad development	4	2.684563758	0.047070046	CITED2, WNT5A, AKR1C3, SOX9	145	94	16792	4.927953045	1	0.593901193	0.579166222
MES	GOTERM_BP_DIRECT	GO:0030182~neuron differentiation	4	2.684563758	0.048310108	FZD2, WNT5B, WNT5A, EPHA2	145	95	16792	4.876079855	1	0.599070954	0.584207718
MES	GOTERM_MF_DIRECT	GO:0043237~laminin-1 binding	2	1.342281879	0.049087729	NTN4, SLIT2	142	6	16881	39.62676056	0.999999917	0.559342279	0.543804994
MES	GOTERM_BP_DIRECT	GO:0007010~cytoskeleton organization	5	3.355704698	0.049973757	CNN2, TPM1, CCL2, MICAL2, SOX9	145	161	16792	3.596487471	1	0.599070954	0.584207718
MES	GOTERM_MF_DIRECT	GO:0030971~receptor tyrosine kinase binding	3	2.013422819	0.050064587	ANGPT1, NRG1, GAS6	142	43	16881	8.293973141	0.999999941	0.559342279	0.543804994
MES	GOTERM_BP_DIRECT	GO:0051496~positive regulation of stress fiber assembly	3	2.013422819	0.05030337	SDC4, TPM1, LPAR1	145	42	16792	8.271921182	1	0.599070954	0.584207718
MES	GOTERM_BP_DIRECT	GO:0071799~cellular response to prostaglandin D stimulus	2	1.342281879	0.050369853	PTGFR, AKR1C3	145	6	16792	38.60229885	1	0.599070954	0.584207718
MES	GOTERM_BP_DIRECT	GO:0032964~collagen biosynthetic process	2	1.342281879	0.050369853	COL1A1, COL5A1	145	6	16792	38.60229885	1	0.599070954	0.584207718
MES	GOTERM_BP_DIRECT	GO:0022038~corpus callosum development	2	1.342281879	0.050369853	LPAR1, EPHB2	145	6	16792	38.60229885	1	0.599070954	0.584207718
MES	GOTERM_BP_DIRECT	GO:0048845~venous blood vessel morphogenesis	2	1.342281879	0.050369853	CCBE1, HEG1	145	6	16792	38.60229885	1	0.599070954	0.584207718
MES	GOTERM_BP_DIRECT	GO:0045429~positive regulation of nitric oxide biosynthetic process	3	2.013422819	0.052467851	DDAH1, CLU, EGFR	145	43	16792	8.079550922	1	0.618950015	0.603593571
MES	GOTERM_MF_DIRECT	GO:0002020~protease binding	4	2.684563758	0.052620881	ITGB1, CCBE1, SERPINE1, F3	142	101	16881	4.708129968	0.999999975	0.568305514	0.55251925
MES	GOTERM_BP_DIRECT	GO:0043547~positive regulation of GTPase activity	10	6.711409396	0.054480848	ITGB1, FGF5, RGS4, ERRFI1, ANGPT1, ARHGEF28, CCL2, NRG1, RIN2, EGFR	145	565	16792	2.049679585	1	0.63751379	0.62169677
MES	GOTERM_CC_DIRECT	GO:0016528~sarcoplasm	2	1.342281879	0.055124717	SPOCK1, FLNC	148	7	18224	35.18146718	0.999984223	0.316156465	0.275623585
MES	KEGG_PATHWAY	hsa04514:Cell adhesion molecules (CAMs)	5	3.355704698	0.056061109	ITGB1, VCAN, ALCAM, SDC4, CDH2	71	142	6879	3.411525491	0.999585596	0.401279518	0.371773671
MES	GOTERM_MF_DIRECT	GO:0005024~transforming growth factor beta-activated receptor activity	2	1.342281879	0.05703313	LTBP1, TGFBR2	142	7	16881	33.96579477	0.999999995	0.596088195	0.579530189
MES	GOTERM_BP_DIRECT	GO:0071679~commissural neuron axon guidance	2	1.342281879	0.058516328	NRP1, EPHB2	145	7	16792	33.08768473	1	0.660260165	0.643878796
MES	GOTERM_BP_DIRECT	GO:0048251~elastic fiber assembly	2	1.342281879	0.058516328	LOX, THSD4	145	7	16792	33.08768473	1	0.660260165	0.643878796
MES	GOTERM_BP_DIRECT	GO:0001961~positive regulation of cytokine-mediated signaling pathway	2	1.342281879	0.058516328	AXL, GAS6	145	7	16792	33.08768473	1	0.660260165	0.643878796
MES	GOTERM_BP_DIRECT	GO:0060119~inner ear receptor cell development	2	1.342281879	0.058516328	FZD2, ATP8B1	145	7	16792	33.08768473	1	0.660260165	0.643878796
MES	GOTERM_BP_DIRECT	GO:0002576~platelet degranulation	4	2.684563758	0.058798582	SERPINE1, VEGFC, GAS6, CLU	145	103	16792	4.497355206	1	0.660260165	0.643878796
MES	GOTERM_BP_DIRECT	GO:0003151~outflow tract morphogenesis	3	2.013422819	0.059154942	FZD2, CITED2, TGFBR2	145	46	16792	7.552623688	1	0.660260165	0.643878796
MES	GOTERM_BP_DIRECT	GO:0009267~cellular response to starvation	3	2.013422819	0.061446181	CAV1, AKR1C3, GAS6	145	47	16792	7.391929567	1	0.671772182	0.655105195
MES	GOTERM_BP_DIRECT	GO:0051781~positive regulation of cell division	3	2.013422819	0.061446181	FGF5, PDGFC, VEGFC	145	47	16792	7.391929567	1	0.671772182	0.655105195
MES	GOTERM_CC_DIRECT	GO:1903561~extracellular vesicle	3	2.013422819	0.061564166	COL6A2, COL12A1, EDIL3	148	50	18224	7.388108108	0.999995842	0.343000356	0.299025952
MES	GOTERM_BP_DIRECT	GO:0001764~neuron migration	4	2.684563758	0.061575259	NRP1, AXL, SPOCK1, GAS6	145	105	16792	4.411691297	1	0.671772182	0.655105195
MES	GOTERM_BP_DIRECT	GO:0042698~ovulation cycle	2	1.342281879	0.0665934	AXL, EGFR	145	8	16792	28.95172414	1	0.710492821	0.692865156
MES	GOTERM_BP_DIRECT	GO:2000020~positive regulation of male gonad development	2	1.342281879	0.0665934	CITED2, SOX9	145	8	16792	28.95172414	1	0.710492821	0.692865156
MES	GOTERM_BP_DIRECT	GO:0032825~positive regulation of natural killer cell differentiation	2	1.342281879	0.0665934	AXL, GAS6	145	8	16792	28.95172414	1	0.710492821	0.692865156
MES	KEGG_PATHWAY	hsa04390:Hippo signaling pathway	5	3.355704698	0.06721844	FZD2, WNT5B, WNT5A, SERPINE1, TGFBR2	71	151	6879	3.208189535	0.999916767	0.457085391	0.423476171
MES	GOTERM_CC_DIRECT	GO:0030139~endocytic vesicle	3	2.013422819	0.070451024	LPAR1, CCL2, EGFR	148	54	18224	6.840840841	0.99999935	0.373244091	0.325392284
MES	GOTERM_CC_DIRECT	GO:0005783~endoplasmic reticulum	12	8.053691275	0.071776607	EXT1, ATP8B1, STC2, CAV1, TPBG, DSE, PXDN, RRAS2, ITGA5, TFPI, CLU, TGM2	148	828	18224	1.784567176	0.999999508	0.373244091	0.325392284
MES	GOTERM_MF_DIRECT	GO:0005088~Ras guanyl-nucleotide exchange factor activity	4	2.684563758	0.071786779	FGF5, ANGPT1, NRG1, EGFR	142	115	16881	4.13496632	1	0.705210605	0.685621421
MES	GOTERM_MF_DIRECT	GO:0030296~protein tyrosine kinase activator activity	2	1.342281879	0.07272671	NRG1, GAS6	142	9	16881	26.41784038	1	0.705210605	0.685621421
MES	GOTERM_CC_DIRECT	GO:0031594~neuromuscular junction	3	2.013422819	0.072734746	ITGB1, SPOCK1, NRG1	148	55	18224	6.716461916	0.999999597	0.373244091	0.325392284
MES	GOTERM_BP_DIRECT	GO:0007165~signal transduction	16	10.73825503	0.07295841	NRP1, PDE1C, SDC4, VEGFC, EGFR, EXT1, ALCAM, AXL, PLAU, RAC2, SPOCK1, CCL2, IGFBP6, SOX9, GAS6, RIN2	145	1161	16792	1.595960676	1	0.751715288	0.733064875
MES	GOTERM_MF_DIRECT	GO:0005516~calmodulin binding	5	3.355704698	0.074003582	CNN2, RGS4, PDE1C, EGFR, MYLK	142	189	16881	3.144980997	1	0.705210605	0.685621421
MES	GOTERM_BP_DIRECT	GO:0010469~regulation of receptor activity	2	1.342281879	0.074601655	PLAU, SERPINE1	145	9	16792	25.7348659	1	0.751715288	0.733064875
MES	GOTERM_BP_DIRECT	GO:0060068~vagina development	2	1.342281879	0.074601655	AXL, WNT5A	145	9	16792	25.7348659	1	0.751715288	0.733064875
MES	GOTERM_BP_DIRECT	GO:0001960~negative regulation of cytokine-mediated signaling pathway	2	1.342281879	0.074601655	CAV1, PXDN	145	9	16792	25.7348659	1	0.751715288	0.733064875
MES	GOTERM_BP_DIRECT	GO:0035457~cellular response to interferon-alpha	2	1.342281879	0.074601655	AXL, GAS6	145	9	16792	25.7348659	1	0.751715288	0.733064875
MES	GOTERM_BP_DIRECT	GO:0007494~midgut development	2	1.342281879	0.074601655	WNT5A, EGFR	145	9	16792	25.7348659	1	0.751715288	0.733064875
MES	GOTERM_BP_DIRECT	GO:0035313~wound healing, spreading of epidermal cells	2	1.342281879	0.074601655	COL5A1, ITGA5	145	9	16792	25.7348659	1	0.751715288	0.733064875
MES	GOTERM_BP_DIRECT	GO:0008354~germ cell migration	2	1.342281879	0.074601655	ITGB1, PLPP3	145	9	16792	25.7348659	1	0.751715288	0.733064875
MES	GOTERM_BP_DIRECT	GO:0000165~MAPK cascade	6	4.026845638	0.075253373	FGF5, ANGPT1, CAV1, CCL2, NRG1, EGFR	145	262	16792	2.652066333	1	0.75305272	0.734369124
MES	GOTERM_BP_DIRECT	GO:0030168~platelet activation	4	2.684563758	0.076347159	COL1A1, AXL, RAC2, GAS6	145	115	16792	4.028065967	1	0.758765262	0.739939935
MES	GOTERM_BP_DIRECT	GO:0001701~in utero embryonic development	5	3.355704698	0.0773949	ITGB1, ANGPT1, HEG1, TPM1, TGFBR2	145	187	16792	3.096441084	1	0.758783781	0.739957994
MES	GOTERM_BP_DIRECT	GO:0016055~Wnt signaling pathway	5	3.355704698	0.0773949	TLE4, WNT5B, WNT5A, AMOTL2, DKK3	145	187	16792	3.096441084	1	0.758783781	0.739957994
MES	GOTERM_BP_DIRECT	GO:0045944~positive regulation of transcription from RNA polymerase II promoter	14	9.395973154	0.078570349	DDX58, CITED2, WNT5A, SERPINE1, GLIS3, NRG1, CYR61, EGFR, ARNTL2, ZEB1, IRF1, CDH13, TCF4, SOX9	145	981	16792	1.65269781	1	0.765138098	0.746154657
MES	GOTERM_BP_DIRECT	GO:0032060~bleb assembly	2	1.342281879	0.082541675	LPAR1, MYLK	145	10	16792	23.16137931	1	0.793165371	0.773486561
MES	GOTERM_BP_DIRECT	GO:0003149~membranous septum morphogenesis	2	1.342281879	0.082541675	FZD2, TGFBR2	145	10	16792	23.16137931	1	0.793165371	0.773486561
MES	KEGG_PATHWAY	hsa05231:Choline metabolism in cancer	4	2.684563758	0.083160011	PDGFC, RAC2, PLPP3, EGFR	71	101	6879	3.83712174	0.999991879	0.538560071	0.498960066
MES	GOTERM_BP_DIRECT	GO:0007417~central nervous system development	4	2.684563758	0.084265774	VCAN, ZEB1, CITED2, PDGFC	145	120	16792	3.860229885	1	0.804405511	0.784447828
MES	GOTERM_BP_DIRECT	GO:0006935~chemotaxis	4	2.684563758	0.087528183	PLAU, RAC2, CCL2, CYR61	145	122	16792	3.796947428	1	0.820953886	0.80058563
MES	GOTERM_MF_DIRECT	GO:0005003~ephrin receptor activity	2	1.342281879	0.088160926	EPHB2, EPHA2	142	11	16881	21.61459667	1	0.726156382	0.705985372
MES	GOTERM_MF_DIRECT	GO:0043394~proteoglycan binding	2	1.342281879	0.088160926	COL5A1, SLIT2	142	11	16881	21.61459667	1	0.726156382	0.705985372
MES	GOTERM_BP_DIRECT	GO:0051592~response to calcium ion	3	2.013422819	0.088483157	CAV1, KCNMA1, EGFR	145	58	16792	5.990011891	1	0.820953886	0.80058563
MES	GOTERM_BP_DIRECT	GO:0048333~mesodermal cell differentiation	2	1.342281879	0.090414039	ITGB1, ITGA2	145	11	16792	21.05579937	1	0.820953886	0.80058563
MES	GOTERM_BP_DIRECT	GO:0010759~positive regulation of macrophage chemotaxis	2	1.342281879	0.090414039	CSF1, CCL2	145	11	16792	21.05579937	1	0.820953886	0.80058563
MES	GOTERM_BP_DIRECT	GO:0003181~atrioventricular valve morphogenesis	2	1.342281879	0.090414039	CYR61, TGFBR2	145	11	16792	21.05579937	1	0.820953886	0.80058563
MES	GOTERM_BP_DIRECT	GO:0033628~regulation of cell adhesion mediated by integrin	2	1.342281879	0.090414039	PLAU, EPHA2	145	11	16792	21.05579937	1	0.820953886	0.80058563
MES	GOTERM_BP_DIRECT	GO:0009612~response to mechanical stimulus	3	2.013422819	0.091091368	CITED2, CCL2, TGFBR2	145	59	16792	5.888486265	1	0.820953886	0.80058563
MES	GOTERM_BP_DIRECT	GO:0030097~hemopoiesis	3	2.013422819	0.091091368	CNN2, CSF1, ANGPT1	145	59	16792	5.888486265	1	0.820953886	0.80058563
MES	GOTERM_BP_DIRECT	GO:0051216~cartilage development	3	2.013422819	0.091091368	ZEB1, WNT5A, SOX9	145	59	16792	5.888486265	1	0.820953886	0.80058563
MES	GOTERM_MF_DIRECT	GO:0046872~metal ion binding	24	16.10738255	0.092634827	ITGB1, GPR39, NRP1, PDE1C, ITGA2, ARHGEF28, GLIS3, ANTXR2, TGFBR2, MYLK, EXT1, ADAM19, COL1A1, ZEB1, COL5A1, DDAH1, KCNMA1, ADAM12, DPYD, ITGA11, PXDN, AOX1, ITGA5, TGM2	142	2069	16881	1.378988284	1	0.726156382	0.705985372
MES	GOTERM_MF_DIRECT	GO:0032403~protein complex binding	5	3.355704698	0.094281061	ITGB1, RRAS, ITGA2, KRT8, FBN1	142	206	16881	2.88544373	1	0.726156382	0.705985372
MES	GOTERM_MF_DIRECT	GO:0046934~phosphatidylinositol-4,5-bisphosphate 3-kinase activity	3	2.013422819	0.09476061	FGF5, NRG1, EGFR	142	62	16881	5.752271695	1	0.726156382	0.705985372
MES	GOTERM_MF_DIRECT	GO:0046982~protein heterodimerization activity	8	5.369127517	0.095154572	EXT1, ITGB1, AXL, ITGA2, CAV1, TCF4, SOX9, EGFR	142	465	16881	2.045252158	1	0.726156382	0.705985372
MES	GOTERM_BP_DIRECT	GO:0001934~positive regulation of protein phosphorylation	4	2.684563758	0.09591333	SOX9, GAS6, CYR61, EGFR	145	127	16792	3.647461309	1	0.83342824	0.812750489
MES	GOTERM_MF_DIRECT	GO:0098641~cadherin binding involved in cell-cell adhesion	6	4.026845638	0.096085799	CNN2, ITGB1, KRT18, FSCN1, EGFR, EPHA2	142	290	16881	2.459592035	1	0.726156382	0.705985372
MES	GOTERM_BP_DIRECT	GO:0007416~synapse assembly	3	2.013422819	0.096374582	BDNF, WNT5A, NRG1	145	61	16792	5.695421142	1	0.83342824	0.812750489
MES	GOTERM_BP_DIRECT	GO:0001933~negative regulation of protein phosphorylation	3	2.013422819	0.096374582	ANGPT1, SLIT2, PLPP3	145	61	16792	5.695421142	1	0.83342824	0.812750489
MES	GOTERM_MF_DIRECT	GO:0019904~protein domain specific binding	5	3.355704698	0.096824269	EHD2, BASP1, WNT5A, RAB27B, TGM2	142	208	16881	2.857699079	1	0.726156382	0.705985372
MES	GOTERM_MF_DIRECT	GO:0042802~identical protein binding	11	7.382550336	0.096937748	COL1A1, SRPX2, SMURF2, DDX58, CAV1, TCF4, AMOTL2, SLIT2, EPHB2, GBP1, EGFR	142	749	16881	1.745905339	1	0.726156382	0.705985372
MES	GOTERM_BP_DIRECT	GO:0097028~dendritic cell differentiation	2	1.342281879	0.098219317	AXL, GAS6	145	12	16792	19.30114943	1	0.83342824	0.812750489
MES	GOTERM_BP_DIRECT	GO:0043116~negative regulation of vascular permeability	2	1.342281879	0.098219317	ANGPT1, SLIT2	145	12	16792	19.30114943	1	0.83342824	0.812750489
MES	GOTERM_BP_DIRECT	GO:0090179~planar cell polarity pathway involved in neural tube closure	2	1.342281879	0.098219317	FZD2, WNT5A	145	12	16792	19.30114943	1	0.83342824	0.812750489
MES	GOTERM_BP_DIRECT	GO:0048596~embryonic camera-type eye morphogenesis	2	1.342281879	0.098219317	ZEB1, CITED2	145	12	16792	19.30114943	1	0.83342824	0.812750489
MES	GOTERM_BP_DIRECT	GO:0043206~extracellular fibril organization	2	1.342281879	0.098219317	COL5A1, LTBP2	145	12	16792	19.30114943	1	0.83342824	0.812750489
MES	GOTERM_BP_DIRECT	GO:0030208~dermatan sulfate biosynthetic process	2	1.342281879	0.098219317	VCAN, DSE	145	12	16792	19.30114943	1	0.83342824	0.812750489
MES	GOTERM_BP_DIRECT	GO:0060444~branching involved in mammary gland duct morphogenesis	2	1.342281879	0.098219317	CSF1, EPHA2	145	12	16792	19.30114943	1	0.83342824	0.812750489
MES	GOTERM_MF_DIRECT	GO:0051015~actin filament binding	4	2.684563758	0.09861383	TPM1, FSCN1, FLNC, EGFR	142	132	16881	3.602432778	1	0.726156382	0.705985372
MES	GOTERM_BP_DIRECT	GO:0016525~negative regulation of angiogenesis	3	2.013422819	0.099048451	CCL2, TCF4, EPHA2	145	62	16792	5.603559511	1	0.835577341	0.81484627
MES	GOTERM_CC_DIRECT	GO:0030666~endocytic vesicle membrane	3	2.013422819	0.099309511	WNT5B, CAV1, WNT5A	148	66	18224	5.597051597	0.999999999	0.496547555	0.432887612
CLS2_vs_OTHER_UP	GOTERM_CC_DIRECT	GO:0005578~proteinaceous extracellular matrix	7	8.974358974	8.24E-04	MMP16, PTPRZ1, FLRT3, COL22A1, MGP, COL9A3, GPC4	76	268	18224	6.263157895	0.108280751	0.114556707	0.112908409
CLS2_vs_OTHER_UP	GOTERM_CC_DIRECT	GO:0015629~actin cytoskeleton	6	7.692307692	0.002047386	SVIL, BFSP1, NFATC2, KALRN, SHROOM4, AIF1L	76	218	18224	6.599710285	0.247894251	0.142293307	0.140245921
CLS2_vs_OTHER_UP	GOTERM_CC_DIRECT	GO:0032587~ruffle membrane	4	5.128205128	0.00469672	SPRY4, SPATA13, SPRY2, AIF1L	76	82	18224	11.6970475	0.4802368	0.16699218	0.164589415
CLS2_vs_OTHER_UP	GOTERM_CC_DIRECT	GO:0005887~integral component of plasma membrane	14	17.94871795	0.00480553	CADM3, SLC26A2, CADM4, FLT1, GRIK2, SLC5A3, ART3, MMP16, PTPRZ1, MMP15, FLRT3, HLA-DRA, GPC4, EPHB3	76	1415	18224	2.372475358	0.488075873	0.16699218	0.164589415
CLS2_vs_OTHER_UP	GOTERM_MF_DIRECT	GO:0042803~protein homodimerization activity	9	11.53846154	0.009604003	WWTR1, TRIM9, CADM3, CADM4, INPP5F, GDNF, FLRT3, GRIK2, TRPM8	70	730	16881	2.973170254	0.780217267	1	1
CLS2_vs_OTHER_UP	GOTERM_CC_DIRECT	GO:0005886~plasma membrane	27	34.61538462	0.0115363	SLC26A2, FLT1, GRIK2, JPH1, SLC5A3, UGT8, GNG2, PRKAR2B, FLRT3, TRPM8, GPC4, GRASP, TRPM3, EPHB3, PRIMA1, RFTN2, SVIL, CADM3, TNFRSF19, NFATC2, BFSP1, MMP16, CDC42EP5, MMP15, SPRY2, HLA-DRA, FREM2	76	4121	18224	1.571054547	0.800684646	0.320709153	0.316094632
CLS2_vs_OTHER_UP	GOTERM_BP_DIRECT	GO:0015798~myo-inositol transport	2	2.564102564	0.012277442	PGAP1, SLC5A3	70	3	16792	159.9238095	0.996287705	1	1
CLS2_vs_OTHER_UP	GOTERM_BP_DIRECT	GO:0016048~detection of temperature stimulus	2	2.564102564	0.016336818	TRPM8, TRPM3	70	4	16792	119.9428571	0.999425319	1	1
CLS2_vs_OTHER_UP	GOTERM_BP_DIRECT	GO:0007254~JNK cascade	3	3.846153846	0.017281376	CDC42EP5, TNFRSF19, ARHGEF6	70	49	16792	14.68688047	0.999628104	1	1
CLS2_vs_OTHER_UP	GOTERM_CC_DIRECT	GO:0005856~cytoskeleton	6	7.692307692	0.018387456	TRIM9, PPP2R2B, CDC42EP5, SPRY2, DNAH9, SNTB1	76	371	18224	3.877996879	0.924199192	0.425976067	0.419846915
CLS2_vs_OTHER_UP	GOTERM_BP_DIRECT	GO:0008344~adult locomotory behavior	3	3.846153846	0.01933272	INPP5F, GDNF, LGI4	70	52	16792	13.83956044	0.999855681	1	1
CLS2_vs_OTHER_UP	GOTERM_BP_DIRECT	GO:0050951~sensory perception of temperature stimulus	2	2.564102564	0.020379751	TRPM8, TRPM3	70	5	16792	95.95428571	0.999911047	1	1
CLS2_vs_OTHER_UP	GOTERM_CC_DIRECT	GO:0005925~focal adhesion	6	7.692307692	0.022486406	SVIL, FLT1, FLRT3, SPRY4, SNTB1, AIF1L	76	391	18224	3.679633867	0.957628873	0.446515768	0.440091081
CLS2_vs_OTHER_UP	GOTERM_BP_DIRECT	GO:0048598~embryonic morphogenesis	2	2.564102564	0.024406307	FLT1, FLRT3	70	6	16792	79.96190476	0.999986233	1	1
CLS2_vs_OTHER_UP	GOTERM_CC_DIRECT	GO:0031012~extracellular matrix	5	6.41025641	0.033746188	MMP16, SERPINE2, MMP15, LAMA4, MGP	76	296	18224	4.050497866	0.991533974	0.586340024	0.577903477
CLS2_vs_OTHER_UP	GOTERM_BP_DIRECT	GO:0016477~cell migration	4	5.128205128	0.033822947	FLT1, SPATA13, NFATC2, EPHB3	70	172	16792	5.578737542	0.99999983	1	1
CLS2_vs_OTHER_UP	GOTERM_BP_DIRECT	GO:0030334~regulation of cell migration	3	3.846153846	0.037177379	SERPINE2, LAMA4, SPATA13	70	74	16792	9.725096525	0.999999965	1	1
CLS2_vs_OTHER_UP	GOTERM_MF_DIRECT	GO:0005089~Rho guanyl-nucleotide exchange factor activity	3	3.846153846	0.039581266	SPATA13, KALRN, ARHGEF6	70	77	16881	9.395732839	0.998236734	1	1
CLS2_vs_OTHER_UP	GOTERM_BP_DIRECT	GO:0035023~regulation of Rho protein signal transduction	3	3.846153846	0.043790709	SPATA13, KALRN, ARHGEF6	70	81	16792	8.884656085	0.999999998	1	1
CLS2_vs_OTHER_UP	GOTERM_MF_DIRECT	GO:0030165~PDZ domain binding	3	3.846153846	0.048304615	GRIK2, GRASP, SNTB1	70	86	16881	8.412458472	0.999579099	1	1
CLS2_vs_OTHER_UP	GOTERM_MF_DIRECT	GO:0030676~Rac guanyl-nucleotide exchange factor activity	2	2.564102564	0.055749232	SPATA13, KALRN	70	14	16881	34.45102041	0.999877337	1	1
CLS2_vs_OTHER_UP	GOTERM_MF_DIRECT	GO:0005102~receptor binding	5	6.41025641	0.056350638	CADM3, CADM4, SERPINE2, GDNF, LAMA4	70	353	16881	3.415823553	0.999889013	1	1
CLS2_vs_OTHER_UP	GOTERM_MF_DIRECT	GO:0004867~serine-type endopeptidase inhibitor activity	3	3.846153846	0.059812428	SERPINA3, SERPINE2, ITIH6	70	97	16881	7.458468336	0.999937673	1	1
CLS2_vs_OTHER_UP	GOTERM_BP_DIRECT	GO:0031175~neuron projection development	3	3.846153846	0.06368554	GDNF, FLRT3, CLMN	70	100	16792	7.196571429	1	1	1
CLS2_vs_OTHER_UP	GOTERM_CC_DIRECT	GO:0005576~extracellular region	12	15.38461538	0.064472163	SERPINA3, SERPINE2, GDNF, LGI4, LAMA4, COL22A1, ITIH6, CFI, LOXL3, COL9A3, SEMA3E, EPHB3	76	1610	18224	1.787250736	0.999905184	0.995736746	0.981409599
CLS2_vs_OTHER_UP	GOTERM_CC_DIRECT	GO:0043034~costamere	2	2.564102564	0.075399694	SVIL, SYNM	76	19	18224	25.24099723	0.999981481	1	0.992753623
CLS2_vs_OTHER_UP	GOTERM_MF_DIRECT	GO:0005085~guanyl-nucleotide exchange factor activity	3	3.846153846	0.084025501	SPATA13, KALRN, ARHGEF6	70	118	16881	6.131113801	0.999998963	1	1
CLS2_vs_OTHER_UP	GOTERM_BP_DIRECT	GO:0008037~cell recognition	2	2.564102564	0.086656504	CADM3, CADM4	70	22	16792	21.80779221	1	1	1
CLS2_vs_OTHER_UP	GOTERM_BP_DIRECT	GO:0010951~negative regulation of endopeptidase activity	3	3.846153846	0.08848506	SERPINA3, SERPINE2, ITIH6	70	121	16792	5.947579693	1	1	1
CLS2_vs_OTHER_UP	GOTERM_MF_DIRECT	GO:0070006~metalloaminopeptidase activity	2	2.564102564	0.08995865	MMP16, MMP15	70	23	16881	20.97018634	0.999999626	1	1
CLS2_vs_OTHER_UP	GOTERM_BP_DIRECT	GO:0051966~regulation of synaptic transmission, glutamatergic	2	2.564102564	0.090414447	SERPINE2, KALRN	70	23	16792	20.85962733	1	1	1
CLS2_vs_OTHER_UP	GOTERM_BP_DIRECT	GO:0007422~peripheral nervous system development	2	2.564102564	0.094157151	UGT8, SLC5A3	70	24	16792	19.99047619	1	1	1
CLS2_vs_OTHER_UP	KEGG_PATHWAY	hsa04360:Axon guidance	3	3.846153846	0.099422731	NFATC2, SEMA3E, EPHB3	30	127	6879	5.416535433	0.999832026	1	1
CLS2_vs_OTHER_DOWN	KEGG_PATHWAY	hsa04380:Osteoclast differentiation	2	33.33333333	0.019043466	PIK3CD, FOSL2	2	131	6879	52.51145038	0.724238128	1	1
CLS2_vs_OTHER_DOWN	GOTERM_BP_DIRECT	GO:0030335~positive regulation of cell migration	2	33.33333333	0.053606635	ZNF703, PIK3CD	6	184	16792	30.42028986	0.965296529	1	1
