# Supplementary material for: Multi-modal molecular programs regulate melanoma cell state
Source: Nat Commun. 2022 Jul 9;13:4000. doi: 10.1038/s41467-022-31510-1 (PMC9271073; doi:10.1038/s41467-022-31510-1)
Supplement: Supplementary file 7 — Supplementary Data 4 [file 41467_2022_31510_MOESM7_ESM.csv]

Supplementary Data 4: Random Forest MCS classifier model-retained genes.
ACP5
AP1S2
APOE
APOLD1
ASAH1
BCL2A1
BEST1
BIRC7
C10ORF90
CA14
CABLES1
CAPN3
CEACAM1
CHCHD10
CHCHD6
CPVL
CYP27A1
DCT
EDNRB
ERBB3
FAM69B
FCRLA
FMN1
GALNT3
GAS7
GJB1
GPM6B
GPR137B
GPR143
GYG2
HES6
HPS4
IGSF3
IGSF8
IL16
IL6R
IRF4
ITGA9
IVNS1ABP
LAMA1
LONRF1
LZTS1
MBP
MCF2L
C19ORF28
MICAL1
MYEF2
NR4A1
NR4A3
OCA2
P2RX7
PHACTR1
PIR
PLXNC1
SILV
PRDM7
RAB27A
RAP1GAP
RENBP
RNF144A
RRAGD
RUNX3
SCARB1
SEMA6A
SGK1
KIAA1598
SLC16A6
SLC19A2
SLC1A4
SLC24A5
SLC45A2
SLC7A5
SNCA
SORT1
SOX6
ST3GAL6
ST6GALNAC3
STK32A
TBC1D16
TBC1D7
TNFRSF14
TRIM2
TRIM63
TRPM1
TSPAN10
TYR
WDR91
ZFYVE16
ZNF704
ABCC3
ADAM12
ADAM19
ADAMTS12
ADAMTS6
AFAP1
AKR1C3
ALCAM
ALPK2
AMOTL2
ANGPT1
ANTXR2
AOX1
RGNEF
ARL4C
ARNTL2
ATP8B1
AXL
BASP1
BDNF
C12ORF75
CAV1
CCBE1
CCDC80
CCL2
CDH13
CDH2
CFH
CITED2
ASAM
CLU
CNN2
COL12A1
COL13A1
COL1A1
COL5A1
COL6A1
COL8A1
CPA4
CRIM1
CSF1
CYR61
DDAH1
DDX58
DKK3
DPYD
DSE
EDIL3
EHD2
EPHA2
EPHB2
ERRFI1
ESM1
EXT1
F3
FBN1
FGF5
FHL1
FLNC
FSCN1
FZD2
GAS6
GBP1
GBP3
GLIPR1
GLIS3
GPR176
GPR39
HECW2
HEG1
HRH1
IGFBP6
IRF1
ITGA11
ITGA2
ITGA5
ITGB1
KCNMA1
KRT18
KRT8
LIFR
LMO7
LOX
LOXL2
LPAR1
LRIG1
LTBP1
LTBP2
MAP1B
MICAL2
MYLK
NNMT
NRG1
NRP1
NTM
NTN4
OSMR
PAPPA
PDE1C
PDGFC
PLAU
PPAP2B
PODXL
PTGFR
PXDN
RAB27B
RAC2
RARRES3
RGS4
RIN2
RND3
RRAS
RRAS2
SDC4
SERPINB7
SERPINE1
SLC14A1
SLC38A1
SLC9A7
SLIT2
SMAGP
SMURF2
SOX9
SPEG
SPOCK1
SQRDL
SRPX2
STC2
TCF4
TFPI
TGFBI
TGFBR2
TGM2
THSD4
TLE4
TMEM158
TMEM200A
TNFAIP2
TPBG
TPM1
TSPAN5
VCAN
VEGFC
VGLL3
WNT5A
WNT5B
