# Supplementary material for: Multi-modal molecular programs regulate melanoma cell state
Source: Nat Commun. 2022 Jul 9;13:4000. doi: 10.1038/s41467-022-31510-1 (PMC9271073; doi:10.1038/s41467-022-31510-1)
Supplement: Supplementary file 8 — Supplementary Data 5 [file 41467_2022_31510_MOESM8_ESM.csv]

Supplementary Data 5: Reverse-phase protein array data.
	Updated Gene Name	YWHAB	YWHAE	YWHAZ	EIF4EBP1	EIF4EBP1	EIF4EBP1	TP53BP1	ARAF	ARAF	ACACA, ACACB	ACACA, B	ACVRL1	ADAR	AKT1,2,3	AKT1,2,3	AKT1,2,3	PRKAA1, 2	PRKAA1	ANXA1	ANXA7	AR	DIRAS3	ARID1A	ATM	ATM	ATP5A	ATP5H	ATR	AURKB	AXL	ACTB	CTNNB1	CTNNB1	BRAF	BRAF	BAD	BAK1	BAP1	BAX	BCL2L1	BCL2	BCL2A1	BECN1	BID	BCL2L11	BRD4	ABL1	JUN
	Gene Name	YWHAB	YWHAE	YWHAZ	EIF4EBP1	EIF4EBP1	EIF4EBP1	TP53BP1	ARAF	ARAF	ACACA, ACACB	ACACA	ACVRL1	ADAR	AKT1,2,3	AKT1,2,3	AKT1,2,3	PRKAA1	PRKAA1	ANXA1	ANXA7	AR	DIRAS3	ARID1A	ATM	ATM	ATP5A	ATP5H	ATR	AIM1	AXL	ACTB	CTNNB1	CTNNB1	BRAF	BRAF	BAD	BAK1	BAP1	BAX	BCL2L1	BCL2	BCL2A1	BECN1	BID	BCL2L11	BRD4	ABL	JUN
	Official Antibody Name	14-3-3 beta	14-3-3 epsilon	14-3-3 zeta	4E-BP1	4E-BP1 (phospho S65)	4E-BP1 (phospho T37/T46)	53BP1	A-Raf	A-Raf (phospho S299)	Acetyl CoA Carboxylase (phospho S79)	Acetyl CoA Carboxylase 1	ACVRL1	ADAR1	Akt	Akt (phospho S473)	Akt (phospho T308)	AMPK alpha	AMPK alpha (phospho T172)	Annexin I	Annexin VII	Androgen Receptor	ARHI	ARID1A	ATM	ATM (phospho S1981)	ATP5A	ATP5H	ATR	Aurora B/AIM1	Axl	beta Actin	beta Catenin	beta Catenin (phospho T41/S45)	B-Raf	B-Raf (phospho S445)	Bad (phospho S112)	Bak	BAP1	Bax	Bcl-xL	Bcl2	Bcl2A1	Beclin	Bid	Bim	BRD4	c-Abl	c-Jun( phospho S73)
	Company	Santa Cruz	Santa Cruz	Santa Cruz	CST	CST	CST	CST	CST	CST	CST	Abcam	Abcam	Abcam	CST	CST	CST	CST	CST	BD Biosciences	BD Biosciences	Abcam	MDACC Laboratory	Sigma-Aldrich	CST	CST	Abcam	Abcam	CST	CST	CST	CST	CST	CST	Abcam	CST	CST	Abcam	Santa Cruz	CST	CST	Dako	Abnova	Santa Cruz	Abcam	Abcam	CST	CST	CST
	RPPA Dilution	1:75	1:50	1:5000	1:100	1:250	1:2000	1:300	1:150	1:25	1:20000	1:500	1:30	1:200	1:10000	1:150	1:500	1:200	1:100	1:5000	1:30	1:100	1:200	1:1000	1:250	1:25	1:500	1:30	1:30	1:50	1:1000	1:75	1:1500	1:30	1:75	1:1000	1:50	1:30	1:125	1:100	1:100	1:50	1:250	1:250	1:30	1:400	1:200	1:50	1:30
	Catalog #	sc-628	sc-23957	sc-1019	9452	9456	9459	4937	4432	4431	3661	ab45174	ab108207	ab88574	4691	9271	2965	2532	2535	610066	610668	ab52615	Bast Lab	HPA005456	2873	5883	ab14748	ab110275	2790	3094	8661	4970	9562	9565	ab33899	2696	9291	ab32371	sc-28383	2772	2762	M0887	PAB8528	sc-10086	ab32060	ab32158	13440	2862	9164
	Probabilities (QC Score)	0.9089883	0.9351283	0.956409	0.9619703	0.9617173	0.9612437	0.9556617	0.9638672	0.9484582	0.9592626	0.9682347	0.9178385	0.9471417	0.9549249	0.9210045	0.9565079	0.9510784	0.9642365	0.9421815	0.9496871	0.958559	0.9453975	0.9567322	0.9619124	0.920296	0.9521214	0.9448081	0.9604583	0.887328	0.9488822	0.9527788	0.9552725	0.9370634	0.9493627	0.9584462	0.9557603	0.9373243	0.9458394	0.9444712	0.954141	0.9130961	0.9576823	0.9338161	0.9578217	0.9533596	0.9647755	0.9506774	0.9541189
	Antibody Species	Rabbit	Mouse	Rabbit	Rabbit	Rabbit	Rabbit	Rabbit	Rabbit	Rabbit	Rabbit	Rabbit	Rabbit	Mouse	Rabbit	Rabbit	Rabbit	Rabbit	Rabbit	Mouse	Mouse	Rabbit	Mouse	Rabbit	Rabbit	Rabbit	Mouse	Mouse	Rabbit	Rabbit	Rabbit	Rabbit	Rabbit	Rabbit	Rabbit	Rabbit	Rabbit	Rabbit	Mouse	Rabbit	Rabbit	Mouse	Rabbit	Goat	Rabbit	Rabbit	Rabbit	Rabbit	Rabbit
TIL_ID	Sample_triplicate/Antibody Name	14-3-3-beta	14-3-3-epsilon	14-3-3-zeta	4E-BP1	4E-BP1_pS65	4E-BP1_pT37_T46	53BP1	A-Raf	A-Raf_pS299	ACC_pS79	ACC1	ACVRL1	ADAR1	Akt	Akt_pS473	Akt_pT308	AMPKa	AMPKa_pT172	Annexin-I	Annexin-VII	AR	ARHI	ARID1A	ATM	ATM_pS1981	ATP5A	ATP5H	ATR	Aurora-B	Axl	b-Actin	b-Catenin	b-Catenin_pT41_S45	B-Raf	B-Raf_pS445	Bad_pS112	Bak	BAP1	Bax	Bcl-xL	Bcl2	Bcl2A1	Beclin	Bid	Bim	BRD4	c-Abl	c-Jun_pS73
S2042	P.1	-0.297432977	0.017822591	0.121759099	-0.224598497	0.087921526	0.006736076	-0.254778005	0.127694883	0.053581567	-0.449199174	-0.45033102	0.086360019	-0.298383986	0.076561169	0.800508763	0.423446448	0.334079402	0.316052749	0.343170447	-0.162318975	0.002789027	-0.326150828	-0.305307616	-1.245017644	-0.09835138	0.813550931	0.081509043	0.059927365	0.423094809	-2.244380514	-0.413954541	0.012811381	-0.058267876	0.116162299	0.091537805	-0.270621684	-0.094385329	-0.023590638	0.313467133	0.429751611	0.190568151	0.424020876	-0.061732808	-0.046217609	-0.164656143	0.110010707	0.441422931	0.370467552
S2042	P.2	-0.363146999	-0.084880434	0.109531309	-0.219636166	0.110988471	0.136522412	-0.268744719	0.10384924	0.033533377	-0.451231917	-0.421324694	0.176530795	-0.300802089	0.079787517	0.366266947	0.441631546	-0.068107749	0.365196297	0.275069195	-0.130134084	0.040382077	-0.195157854	-0.272392104	-1.12015791	-0.058617059	0.779391326	0.174261476	0.15510533	-0.263448037	-1.819074188	-0.394267986	0.027273119	-0.049158644	0.13406698	0.100434984	-0.290135803	0.020071801	0.003890825	0.257101931	0.430875114	0.251011144	0.029847946	-0.128001903	0.011211129	-0.062920428	-0.000972285	0.03253573	0.239098275
S2042	P.3	-0.286480907	-0.037818738	0.148857279	-0.125419694	-0.02560705	-0.087779629	-0.213561032	0.191574344	0.032612836	-0.278594041	-0.302631282	0.097916387	-0.314063695	0.000442685	0.849130316	0.472749694	0.066380583	0.399977395	0.28877218	-0.112917804	-0.053562397	-0.280726381	-0.177537027	-1.090602541	-0.146030678	0.789399712	0.186448287	0.221777786	-0.269827183	-2.035624089	-0.382292363	0.147040108	-0.105254645	0.164559079	0.193666372	-0.193887005	0.006881042	-0.011218351	0.262395721	0.467285117	0.29944574	0.048219969	-0.199162643	-0.016521575	-0.110381548	-0.123287243	0.103727557	0.209954757
S2097	P.1	-0.135590111	-0.085814852	0.2229354	0.040974369	-0.31863749	0.062264455	-0.300600548	0.15403555	-0.113798322	-0.627931307	-0.294079893	-0.159009265	-0.151764215	0.395191026	0.648688459	0.574733088	-0.248342417	-0.278369405	0.261121279	-0.08270319	-0.088257753	-0.240984954	-0.006366468	0.142280936	0.236471829	0.008646444	-0.066994243	-0.334154527	0.375906888	1.30918368	0.201732504	0.06595293	-0.064976933	-0.066452728	-0.196769384	0.035806406	-0.062660369	-0.036695274	-0.271895045	-0.0014585	0.338281224	0.150154755	0.30222721	-0.071400204	-0.022047478	-0.064659094	-0.026236428	0.060875851
S2097	P.2	-0.050599831	-0.080154617	0.039410286	0.030451367	-0.393430541	-0.041086894	-0.294975458	0.123353546	-0.103752304	-0.644404344	-0.308608242	-0.115751092	-0.159802589	0.214735563	0.697547856	0.613784453	-0.258225212	-0.287567792	0.21497596	-0.154479179	-0.065747168	-0.23374276	0.062611109	0.15938758	0.250006732	0.059816837	-0.148816303	-0.283648321	0.446355945	1.3291093	0.264296432	0.068053574	-0.056890048	-0.011802458	-0.160570718	0.011657929	-0.07054327	-0.048267899	-0.3213123	0.015694631	0.254777441	0.066587754	0.311816999	-0.049195884	-0.041647238	-0.133890212	-0.087935584	-0.08984629
S2097	P.3	0.012834416	-0.111701397	0.066339265	0.071239944	-0.328450533	0.069300157	-0.253224402	0.165800765	-0.12116553	-0.740740053	-0.356219088	-0.135021564	-0.100831491	0.276046158	0.59766904	0.596999008	-0.32655946	-0.322563166	0.236516754	-0.122004641	-0.06766963	-0.235537489	0.005467953	0.182143202	0.141874584	-0.014480876	-0.104245759	-0.278866043	0.401881333	1.235405094	0.228677842	0.029699631	-0.079644764	-0.05972541	-0.111724611	0.112109045	-0.058253156	-0.029998675	-0.341918076	0.000465237	0.309113564	0.053068492	0.293096631	-0.031118787	-0.032285022	-0.071351047	-0.108843631	-0.082575063
S2125	P.1	0.017866422	-0.497857584	-0.08056945	0.392591623	0.553074391	0.469496265	-0.218684994	0.102389657	-0.085595412	0.486147558	0.217804466	-0.022024365	-0.239743019	-0.329805967	0.942558159	0.513466098	-0.175264023	0.195181556	1.009476572	-0.214835643	0.078381399	-0.164193437	0.054446063	0.309408293	0.35270518	0.211279184	-0.192726274	0.071763401	-0.319711958	4.139355387	-0.738469902	0.519926447	-0.213425196	0.050175744	-0.168800234	-0.205335397	-0.069758324	0.014959187	0.069298783	0.533356901	0.388614608	-0.13536397	-0.258977645	0.109650405	-0.044966079	0.573460713	-0.049904359	0.591143941
S2125	P.2	-0.000325628	-0.464974057	-0.011748767	0.424008984	0.606674893	0.534835461	-0.24572533	0.103370433	-0.099897769	0.472908049	0.196061697	-0.032379955	-0.186488816	-0.195264649	0.750423069	0.432230633	-0.168996455	0.179162508	1.096981578	-0.181768865	-0.015271076	-0.192731022	0.03170757	0.276391239	0.373753224	0.196280259	-0.108801993	0.022156	-0.318801842	4.170751939	-0.777625595	0.56501785	-0.17706923	0.055921399	-0.166929668	-0.272487634	-0.099278051	0.014474332	0.029855212	0.541791418	0.448752525	-0.177187137	-0.225645076	0.125548069	0.056016089	0.700937247	-0.050855241	0.616281369
S2125	P.3	0.073792472	-0.420625434	-0.14229242	0.357642572	0.522906068	0.480086981	-0.191568089	0.041049126	-0.141811759	0.535313898	0.297542562	-0.055953317	-0.163287915	-0.210541128	0.813773973	0.515447157	-0.122404986	0.245451582	0.935693564	-0.134110406	-0.071032278	-0.214938789	0.082079648	0.291007245	0.345562193	0.177162523	-0.187058249	0.177925004	-0.284731623	4.232577956	-0.709668376	0.503780344	-0.18024691	0.092877127	-0.138624669	-0.094177346	0.022660301	0.03201278	0.114581601	0.5224768	0.424477752	-0.079220931	-0.292507688	0.07952343	-0.004675825	0.527251406	-0.002737862	0.633076348
S2654	P.1	-0.227843022	0.019418573	0.158095919	-0.054041245	0.118733755	0.324308443	0.215534795	0.34370615	0.081601767	-0.661938401	-0.554365447	0.166590568	0.170455022	0.253543938	2.221913371	1.833471249	0.096732597	-0.181769691	0.651437336	-0.135918512	0.275018437	0.03139623	-0.220892542	-1.075523105	-0.057717397	0.126537215	-0.027191689	-0.181142437	-0.289372065	2.634436914	0.147364406	0.031173624	-0.050357446	0.022787512	-0.041549507	-0.247765308	-0.124763294	0.02737589	0.384790456	-0.001154768	-0.065382577	0.096842862	-0.158016234	0.085559648	-0.097370074	-0.292087945	0.02914777	-0.018678076
S2654	P.2	-0.098795085	-0.182245685	0.195584896	-0.004880897	0.22150891	0.434462069	0.214134123	0.317589032	0.098747969	-0.610604647	-0.530508807	0.188321483	0.128665702	0.326859195	2.287880308	1.829808746	0.089071736	-0.077874741	0.654351127	-0.094073948	0.290769899	0.073852386	-0.233870175	-1.125955344	-0.078714083	0.095554069	0.05222551	-0.183417286	-0.315911953	2.608469873	0.107148487	0.012658341	-0.035026211	0.105172118	0.033360244	-0.203584494	0.009221637	-0.000656106	0.413866312	0.077232256	-0.077855596	0.030065024	-0.117720538	0.093588942	-0.037562249	-0.303218713	-0.07569063	-0.049758414
S2654	P.3	0.037162074	-0.070766312	0.126604029	0.071119772	0.121281859	0.151377753	0.242983498	0.368738606	0.070732561	-0.471857277	-0.468286736	0.080541054	0.097709458	0.271707418	2.362771306	1.805837794	-0.003596756	0.014999121	0.634161647	-0.110663924	0.229298178	-0.105590625	-0.191443932	-1.081209599	-0.150641086	0.147323439	0.012590888	-0.153972291	-0.431017805	2.569960419	0.142658742	0.054818549	-0.087780255	-0.012721803	-0.163510073	-0.164415836	0.001450573	-0.005298882	0.327881486	0.024399846	-0.113382127	0.025235837	-0.089311659	0.144844749	-0.058758558	-0.312616129	-0.068999536	-0.183571988
S2216	P.1	0.0802621	-0.025198872	-0.132529553	-0.083135337	0.160847336	-0.074716672	-0.204889743	-0.276424389	-0.073713634	0.261773821	0.171901071	0.166255356	0.062603456	0.467966203	-0.161312974	-0.227408664	-0.088671708	-0.046457828	-2.234695057	0.034566419	-0.074294225	-0.208397477	-0.18350336	0.777647995	0.084662672	0.619925769	0.185166895	-0.268332445	0.238134531	-1.406406065	-0.184767025	1.337880535	0.358276378	0.064399466	0.026073384	-0.190000466	-0.182684991	0.096571652	0.664399849	-0.031689691	0.568098476	-0.155556646	0.576624188	-0.030471855	0.423205207	0.296013308	-0.101708976	-0.120719315
S2216	P.2	0.131361312	0.055513476	-0.28025837	-0.084116959	0.115826105	-0.08259596	-0.234070156	-0.321686052	-0.046163179	0.277240066	0.208780669	0.101343602	0.041999299	0.452724957	-0.126258087	-0.155724067	-0.112966058	-0.0860041	-2.268202101	0.02182706	-0.004381681	-0.205253318	-0.142511704	0.720153889	0.13210581	0.610358837	0.165390133	-0.236788551	0.287646022	-1.420890667	-0.106716057	1.410675039	0.404102124	0.043632933	-0.02213423	-0.107520801	-0.074805769	0.09926042	0.633361435	0.011117702	0.59514195	-0.146328296	0.573405703	-0.019211879	0.451853345	0.300886037	-0.114980915	-0.175519844
S2216	P.3	0.185021673	0.047067635	-0.250211269	-0.074883997	0.122357463	-0.036640149	-0.232733364	-0.323770456	-0.012579529	0.190088462	0.163432511	0.075389573	0.05544409	0.446919909	-0.116916158	-0.19299957	-0.095856947	-0.086618862	-2.26584172	-0.005005537	-0.070954263	-0.24727064	-0.155685058	0.756301	0.090077113	0.538266743	0.186543485	-0.288273931	0.283431077	-1.36865647	-0.115519508	1.370429465	0.361782989	0.010168709	-0.010293493	-0.109832338	-0.102187037	0.098275664	0.564538457	0.014854911	0.564974713	-0.038179956	0.617026471	-0.019253768	0.380435773	0.311382275	-0.080269302	-0.165281406
S2153	P.1	0.038109379	-0.06045203	-0.063901717	0.143749401	-0.256591213	0.174415699	-0.176484585	-0.452822735	-0.12222655	-0.009194495	0.131053066	0.072743013	0.043312867	0.008057577	1.862574554	1.384115884	-0.117244536	0.393431306	0.626052592	-0.225789194	0.116940239	-0.148658456	-0.253128943	0.335785427	-0.15185309	-0.01335094	0.016892562	0.254153303	-0.048023781	1.272769035	-0.25281628	-0.356402717	0.083458672	0.034825701	-0.156685825	-0.195068102	0.00924633	-0.0212826	0.167953977	-0.352312915	-0.08176887	-0.061131552	0.653066991	-0.030375377	0.297744073	-0.291564064	-0.089165669	-0.168381843
S2153	P.2	0.055872708	-0.089761362	-0.127848437	0.183678081	-0.237406845	0.203171334	-0.18254045	-0.444251869	-0.08297796	-0.026970454	0.122471366	0.082746669	0.076951684	-0.001127737	1.78583804	1.371912584	-0.253495991	0.382091623	0.660546724	-0.239945429	0.179553404	-0.105019896	-0.341478616	0.342010947	-0.038757697	-0.007919855	0.028614662	0.193078956	-0.05155036	1.356460274	-0.251237798	-0.391366706	0.07580713	0.125763218	-0.107219946	-0.200810929	0.034167606	-0.029388491	0.223108229	-0.228856335	-0.026138568	-0.151465297	0.732415801	-0.102038312	0.325276673	-0.341399056	-0.097351739	-0.182436667
S2153	P.3	0.028727671	-0.066734776	-0.133231516	0.13630684	-0.293506376	0.102101934	-0.172301945	-0.414185041	-0.130526716	0.017687567	0.178358716	-0.0192468	0.009752901	0.074056972	1.773446633	1.340491745	-0.143822326	0.407260673	0.614996065	-0.197240361	0.067809769	-0.141785692	-0.294324314	0.330662607	-0.198554896	-0.035619143	0	0.269509109	-0.00309924	1.246664434	-0.190226072	-0.372664911	0.103210127	0.10128518	-0.197749	-0.140944224	-0.00221693	-0.04177829	0.244870681	-0.284891995	-0.089778957	-0.076928924	0.718627238	-0.059540682	0.317963082	-0.299784765	-0.066410022	-0.222344403
S2170	P.1	-0.136242865	0.087827777	0.092992689	0.065634868	0.51344621	0.283251863	-0.089972126	-0.110634217	-0.126440276	-0.060410488	0.032140963	0.314949439	0.014834107	-0.191603301	-0.082183381	-0.203921531	-0.405178512	-0.252614906	-2.486069593	-0.092217599	0	0.004964742	0.177209063	0.362974993	0.172639206	0.054822502	-0.004650984	0.170503429	0.086241682	-1.692057028	-0.17218926	0.641920876	0.152002038	0.005977092	0.099334229	-0.094662019	-0.203989706	0.42165055	-0.125673744	-0.06303077	0.354077699	-0.014063376	0.600728819	-0.034335877	0.258493861	0.625850239	-0.113331949	-0.126384507
S2170	P.2	-0.1133384	0.036006675	0.113344788	0.103081053	0.464850547	0.247755719	-0.107919322	-0.110908013	-0.081008615	-0.047482296	0.032745986	0.262299104	-0.010128375	-0.170553555	-0.177004417	-0.23948575	-0.449368549	-0.184477704	-2.537972371	-0.055930257	0.002955917	-0.064191642	0.184311781	0.353610164	0.179081249	0.11697422	0.036759221	0.147822256	0.119216877	-1.564509337	-0.215738991	0.660235151	0.221605312	0.073201077	0.147211929	-0.049500697	-0.096189487	0.425582691	-0.069714517	0.001660515	0.297598764	0.001845815	0.615971391	0.007631962	0.218247556	0.568812144	-0.083475072	-0.003147085
S2170	P.3	0.095938306	-0.028213363	0.08632492	0.20563787	0.533945336	0.120059209	-0.101369321	-0.07314452	-0.097178308	0.044947838	0.134603685	0.199075746	0.021913393	-0.128144476	-0.095467521	-0.237095944	-0.32569291	-0.078299098	-2.56398212	-0.06328981	-0.034631299	-0.098365546	0.192681828	0.451436859	0.060601222	0.062189313	-0.028568958	0.152334709	0.181493816	-1.853198316	-0.201859808	0.778747654	0.222501334	-0.038434639	-0.059166715	-0.050787926	-0.108818109	0.430073266	-0.081455387	-0.083919947	0.342388967	0.084350243	0.642467224	-0.0108636	0.218478551	0.728802868	-0.07403384	-0.102905108
S2173	P.1	0.18600638	-0.218337714	0.013851425	-0.127694014	-0.074376494	-0.146172087	-0.033091667	-0.101117505	0.002757177	0.202085055	0.113645188	0.109197944	-0.149249706	-0.149308757	-0.33381294	-0.138008966	0.117641287	-0.088083672	-0.459154178	-0.225127993	0.186707612	0.030745757	0.067962528	0.127883635	0.088757948	0.010843848	-0.076791384	-0.050260508	-0.084800921	1.618667064	0.45528394	-0.11224267	-0.066112132	0.029979962	0.021016463	-0.00236407	-0.116808786	-0.056522167	-0.247995819	-0.012048115	-0.100971251	0.082640461	-0.393880056	0.096114453	0.110604271	0.014554358	0.06945203	-0.160507695
S2173	P.2	0.22427393	-0.081930143	0.006867345	-0.023094204	0.024806067	-0.028396698	-0.021099271	-0.093525161	-0.024692101	0.241962952	0.135436094	0.098821219	-0.19019692	-0.194191968	-0.146746761	-0.11819228	0.02135499	-0.064820588	-0.405687083	-0.257215697	0.037755445	0.014108489	0.140134918	0.087586827	0.096352842	0.015185189	-0.03233232	-0.027695493	0.012310737	1.604487331	0.456024253	-0.056728346	-0.082180252	-0.062610349	-0.00678601	0.086317153	-0.092468101	-0.027439585	-0.26884585	0.002721438	0.034106607	-0.03514175	-0.313038347	0.021057111	0.11211831	0.074159668	-0.021756557	-0.111344192
S2173	P.3	0.242055463	-0.031459446	-0.010700068	-0.014204971	0.048344176	0.015373189	-0.059437694	-0.16486204	-0.008678919	0.140507685	0.142863542	-0.026229493	-0.157542091	-0.259222383	-0.155826647	-0.152972553	0.022895973	-0.077333612	-0.526152281	-0.229564543	0.152326294	0.023256643	0.07458938	0.13961424	0.113254167	0.007499429	-0.087850891	-0.041995322	-0.061877368	1.690240645	0.420117956	-0.060058046	-0.041537252	-0.031320663	-0.040964324	0.158935989	-0.063930379	-0.029271109	-0.314931753	0.047512079	-0.051575626	0.052587235	-0.313239468	0.031710439	0.049067581	0.059792264	0.004637488	-0.030883435
S2189	P.1	0.294711068	-0.015174102	0.237951848	0.244361478	0.227274071	0.466879617	-0.188979571	-0.081031269	0.076528826	-0.408809798	-0.251025961	0.04390077	-0.08141479	-0.18954803	-0.24766125	-0.341541973	-0.239387603	-0.334338382	-1.919941468	-0.062368989	0.044690374	0.021019648	0.326568959	-0.567239785	-0.276058753	-0.249593528	-0.177454433	0.248168108	0.197225118	-1.333298249	-0.692932595	-0.360140318	0.156153459	0.015717192	-0.10068659	0.028993418	-0.039004636	0.215298542	-0.624980242	-0.237540514	0.261907055	-0.031735891	0.604771032	-0.075145127	0.263853135	0.361823207	0.031285461	-0.183888908
S2189	P.2	0.253706534	-0.171333588	0.17013993	0.219187783	0.162592193	0.344657573	-0.206340807	-0.099153319	0.067368712	-0.376183588	-0.256167763	0.041326201	-0.101330204	-0.210803507	-0.31521187	-0.404519519	-0.297571796	-0.357395948	-1.884067103	-0.074183944	0.099781227	-0.038217182	0.282592487	-0.596391008	-0.178197769	-0.293476361	-0.141418397	0.260040322	0.13869133	-1.46154524	-0.738138464	-0.372633601	0.172053774	0.129585356	-0.029205796	0.010190558	0.042041206	0.202600451	-0.566735637	-0.185566307	0.172416137	0.016987239	0.513588604	-0.077634232	0.284359974	0.294841247	0.065425473	-0.125220643
S2189	P.3	0.239197923	-0.084919624	0.318809145	0.228204801	0.224938992	0.416603937	-0.194433596	-0.104652442	-0.044828529	-0.375291556	-0.191844887	-0.14061263	-0.119106955	-0.102696398	-0.227412664	-0.439952915	0.073061439	-0.285599886	-1.867030074	-0.06950715	-0.001905614	-0.023472895	0.259484056	-0.626281223	-0.245033783	-0.297312023	-0.217794072	0.233473382	0.18154789	-1.568154967	-0.734904377	-0.349125115	0.127710831	-0.002757156	-0.075989126	0.121604663	-0.066890539	0.180644436	-0.550389967	-0.17737803	0.151034053	0.336205575	0.610915419	-0.120104622	0.215725345	0.418213754	0.397446769	0.048841008
S2357	P.1	-0.150764147	-0.017858854	0.405206271	0.130733627	0.182384112	0.328257195	0.033861619	-0.137635474	-0.090524921	0.499922787	0.087642282	0.101046746	0.18493622	-0.064365316	-0.431389782	-0.47680466	-0.146928181	0.702258223	-2.567567884	-0.119070026	-0.075752632	-0.024936344	0.397917486	0.286838255	0.149541525	-0.210004452	-0.115976886	-0.01947626	0.151414486	-1.689055516	-0.573273378	0.018932635	-0.080843177	0.462309543	0.875220939	-0.0562805	0.139416751	0.443463349	-0.013832775	-0.09467301	0.554030866	-0.310421655	0.153825097	-0.000868814	0.463057457	0.770476464	-0.12940363	0.229344408
S2357	P.2	-0.142353645	-0.068919069	0.331425366	0.130706327	0.127177009	0.294417263	0.009473	-0.120392318	-0.019784677	0.415996989	0.099125298	0.146325287	0.111261584	-0.139818807	-0.517939084	-0.426093983	-0.211300636	0.663913523	-2.683127889	-0.1240013	-0.088067591	-0.127938214	0.443001622	0.236273506	0.152380791	-0.174045443	-0.140649271	-0.111502017	0.18358319	-1.540973135	-0.699628063	-0.066923789	-0.079266172	0.497637622	0.90228065	-0.10133687	0.22977491	0.42203074	-0.067662571	-0.085088542	0.544870269	-0.120273072	0.143135848	0.016677503	0.502596634	0.569060095	-0.033138324	0.343863815
S2357	P.3	-0.026402636	-0.118476664	0.315301491	0.193312238	0.088077086	0.162669844	0.002635714	-0.101415416	-0.10212909	0.493096426	0.108647555	0.067860758	0.109981899	-0.065813909	-0.62313864	-0.419265053	-0.031888196	0.730501184	-2.48049285	-0.149062728	-0.122647831	-0.091634325	0.399350923	0.319648149	0.030991369	-0.214383675	-0.179098256	-0.097445007	0.250460667	-1.97077219	-0.676308873	-0.033075944	-0.030246973	0.402255983	0.77380215	-0.02071977	0.239463443	0.386925493	-0.11894737	-0.1602767	0.585206609	-0.029237061	0.161879481	-0.054335745	0.421293916	0.645145671	-0.090694337	0.242550324
S2247	P.1	-0.028533701	-0.211759768	0.317321892	-0.294657863	-0.303124885	-0.172999128	0.507958336	0.01004872	0.015111973	-0.342855497	0.284398734	0.036720798	-0.103178306	-0.516563789	2.193754463	1.706805809	0.201367302	0.062137272	1.358461691	0.635916736	0.193192507	0.086373898	-0.224544148	0.024001094	-0.153236744	0.527456108	0.226888985	0.119612391	-0.387261953	1.590983537	0.284979547	0.112223693	0.104599334	0.222194259	0.413289421	0.060401796	-0.056906952	-0.154765856	0.227170104	0.247650094	-0.194578883	-0.124306029	-0.26166974	0.104891254	0.168189572	-0.280827489	0.43505176	-0.261904986
S2247	P.2	0.038225191	-0.086960736	0.385080755	-0.235788368	-0.235650869	-0.068410464	0.523902539	0.108518967	-0.05514305	-0.286155484	0.285555716	-0.094277582	-0.05743723	-0.51234023	2.15148662	1.704866342	0.329173837	0.112697075	1.329372444	0.615723018	0.097182505	0.108021246	-0.18364276	-0.006255804	-0.156036703	0.510384984	0.183511843	0.132259382	-0.301992035	1.553087869	0.289211857	0.123122758	0.066950791	0.06443277	0.415842485	0.129888383	-0.015875085	-0.131926198	0.199773373	0.198568855	-0.135999754	-0.174526125	-0.299383412	0.020588015	0.167685393	-0.149867609	0.461631123	-0.157480283
S2247	P.3	0.05888023	-0.273887474	0.346546373	-0.270454581	-0.209637781	-0.05116547	0.545893501	-0.022925635	-0.055444147	-0.43279456	0.332042664	-0.132222467	0.041930869	-0.506798743	2.226609709	1.778113559	0.223303232	0.126292163	1.350628369	0.67522141	0.103611754	0.086796249	-0.181617068	0.044516318	-0.151807117	0.617965199	0.175379091	0.104553305	-0.41659558	1.689582053	0.304924528	0.154039899	0.154575234	0.095178654	0.445524169	0.142624826	-0.07696257	-0.158197061	0.186398932	0.280060826	-0.220179166	-0.208471457	-0.259701437	0.054670625	0.123355496	-0.197012602	0.449885194	-0.155301422
S2260	P.1	0.030746055	0.088741064	0.048098271	0.459123329	0.340596694	0.604119957	-0.549714069	-0.26908368	-0.082432867	-0.098976262	0.238291426	0.116217907	0.013857989	-0.208778283	-0.330335461	-0.323766137	-0.234054581	-0.126677039	-0.113056413	-0.144453451	0.053979346	-0.073614528	0.027565434	0.925716001	0.300974739	-0.09730602	0.022873536	-0.154436191	0.285450258	-0.499324985	-0.041686654	-0.416770617	0.131265231	-0.043020648	-0.063673107	-0.091758697	0.001921199	0.000815695	-0.148277434	-0.221145341	0.246561067	-0.108956544	0.232161125	-0.101530845	0.038521832	-0.277216975	-0.244379882	0.075877448
S2260	P.2	-0.025282399	0.052372147	-0.021335414	0.356891632	0.296455544	0.4729868	-0.529139183	-0.297229396	-0.007820627	-0.078601874	0.22156869	0.134682184	-0.052386766	-0.248518554	-0.231232393	-0.373970856	-0.395595536	-0.121478523	-0.098038632	-0.149381855	0.117785261	-0.13616617	-0.0394473	0.858341806	0.405702548	-0.093944678	0.084128111	-0.151167115	0.252344773	-0.620834546	-0.092041239	-0.419259883	0.0722006	0.111473046	-0.008324979	-0.087082813	0.088090959	0.004591629	-0.129869822	0.026317908	0.238368257	-0.228495216	0.259823364	-0.123356645	0.116196464	-0.221175966	-0.325145763	0.083905414
S2260	P.3	0	0.074026782	0.091518091	0.471511646	0.408206709	0.580786206	-0.512463922	-0.291203827	-0.102600434	-0.014829752	0.334586176	0.077261178	-0.070447459	-0.161291616	-0.2374908	-0.338182431	-0.29170453	0.053311785	-0.078780727	-0.141425905	0.055832121	-0.133746011	-0.014702669	0.956363676	0.373721674	-0.10145859	0.015500251	-0.130614755	0.32347485	-0.657862388	-0.074251136	-0.39532873	0.034520356	0.012213631	-0.004323727	0.043096014	0.067816528	0.006091974	-0.081317354	-0.033850771	0.198681964	-0.245299877	0.267096634	-0.186178782	-0.067656817	-0.215990393	-0.28861036	0.017269685
S2261	P.1	0.029395517	-0.061250297	0.030778629	-0.358899817	-0.337813174	-0.081493376	-0.438392396	0.392445785	0.167638287	-0.056460115	-0.316139798	0.103319054	0.055568913	-0.252771038	-0.144941937	-0.120133567	-0.003907361	0.884423599	1.292343643	0.788718759	-0.004643588	0.409174661	-0.921899811	-0.424032556	0.076551218	0.122453609	0.104661805	-0.303930752	-0.265663798	2.243916817	0.866850907	-0.243890186	-0.07245179	-0.065727353	-0.13900748	-0.242801244	0.243792668	-0.557402229	0.669577631	0.556583507	-0.207139034	-0.169248228	-0.053535596	0.120666097	0.055441853	-0.797928038	0.046502455	-0.14000815
S2261	P.2	0.045199921	-0.174681922	-0.039697417	-0.30027799	-0.349435889	-0.129704465	-0.400470237	0.393050969	0.173244749	-0.056779688	-0.236650797	0.074754224	0.057493463	-0.253761042	-0.015575849	-0.096179073	-0.069870343	0.839296143	1.219825019	0.784486694	-0.036621618	0.332803779	-0.839347221	-0.403203092	0.027300476	0.146174213	0.065706868	-0.197550856	-0.385230175	2.169815868	0.813016578	-0.199031413	-0.135447382	-0.066937347	-0.101573588	-0.212497502	0.363610138	-0.465155212	0.62546549	0.563303419	-0.247625981	-0.053844879	-0.029128421	0.13785068	0.041411652	-0.832049486	0.178172018	-0.104003992
S2261	P.3	0.248507669	-0.136946909	-0.061099678	-0.293119075	-0.389284046	-0.147018058	-0.357402437	0.39790058	0.176158118	-0.057060507	-0.199386794	0.003091569	-0.046770628	-0.077482239	-0.063904641	0.038347859	0.068490363	0.937782936	1.106282907	0.682382791	-0.066746262	0.216309159	-0.92054998	-0.437689419	-0.104647945	0.496755098	0.080790907	-0.193124599	-0.608158699	2.067620595	0.800481361	-0.015230175	-0.110291824	-0.112275449	-0.171127829	-0.212473841	0.407185787	-0.340791176	0.553596212	0.648750992	-0.262425259	-0.053805824	0.020694475	0.294535297	0	-0.863969333	0.188609051	-0.344374128
S2320	P.1	0.164762806	-0.078333434	0.237128889	-0.351228941	-0.540422964	-0.42492516	0.307722799	-0.460027806	-0.145768191	0.019152785	-0.355229539	0.000271936	0.110321065	-0.09475084	-0.467653154	-0.271630531	-0.050710959	-0.255305984	-2.098033154	0.063665059	-0.083290064	-0.046431754	-0.055263681	-2.366325713	-0.217422978	0.230405471	0.058393648	-0.229292295	-0.246979853	0.065535913	-0.707225238	-1.254496522	-0.085614678	0	-0.1656136	-0.172411766	0.017223338	0.29824786	0.13939113	0.014169648	0.097471225	-0.099392828	0.549471037	-0.017171095	0.128572737	-0.213563071	-0.077798044	0.010047966
S2320	P.2	0.185877983	0.019510839	0.173144419	-0.356297294	-0.453459804	-0.311753639	0.263284276	-0.421097948	-0.14438637	0.066193882	-0.307647406	-0.005867647	0.093071375	-0.102463321	-0.485631052	-0.297469436	-0.029392479	-0.224030306	-1.997855578	0.047975984	-0.006097879	-0.051210469	-0.01176228	-2.256283661	-0.227976469	0.241953623	0.037191562	-0.233734481	-0.155966127	0.090311878	-0.716319538	-1.172622373	-0.019050751	-0.024749063	-0.182303732	-0.113644024	0.006017061	0.280046871	0.145864658	0.01197841	0.10732775	-0.081136582	0.664780587	-0.040229002	0.149009559	-0.16514004	-0.029782453	0.060799692
S2320	P.3	0.20351882	-0.020525289	0.157763268	-0.345829343	-0.50021093	-0.280669539	0.275931253	-0.369721877	-0.104449876	0.045808453	-0.245605099	-0.001558584	0.138199578	-0.078915087	-0.51248762	-0.366695888	-0.076756449	-0.242654534	-2.03014557	0.038423151	-0.020738187	-0.083350276	-0.02502397	-2.349479429	-0.195336904	0.255687395	0.050120089	-0.204359604	-0.099475097	0.157601979	-0.639210573	-1.249374489	0.011718442	-0.006981053	-0.157349689	-0.09256179	0.04075207	0.278871271	0.166283683	0.034623771	0.11038503	-0.074143506	0.564223319	0.008078344	0.134681152	-0.188723736	-0.062897062	0.056139164
S2279	P.1	0.232541316	-0.132909587	0.473382358	0.808170869	0.828708564	0.967136414	-0.317746907	-0.152619312	-0.159244317	-0.860007957	0.070891934	-0.105239022	-0.008844408	-0.031583853	-0.542596547	-0.404781031	0.063097846	-0.617128547	-1.812759715	-0.188782926	-0.027378608	-0.099132619	0.243367005	-1.046688379	-0.272687382	-0.034195971	-0.111341694	0.104251308	0	-1.798054412	-0.295251134	-0.375398632	0.092254469	-0.05136605	-0.282032873	-0.006011202	-0.151804467	0.114629113	-0.356594276	-0.19820617	0.321254015	0.267451075	0.48385775	-0.089070477	0.178494837	0.173405137	0.31169126	0.186609243
S2279	P.2	0.243848906	-0.08102269	0.424294783	0.874156199	0.887249395	0.925724637	-0.238645038	-0.187984718	-0.149830677	-0.716904964	0.105342328	0	-0.007959788	0.073024575	-0.410439083	-0.422610499	-0.073091074	-0.561278638	-1.73924121	-0.213081865	-0.032884325	-0.099177217	0.25452833	-1.056580104	-0.209466495	-0.013098652	-0.059667823	0.107451469	-0.105740708	-1.486709766	-0.245603183	-0.332537855	0.007086402	-0.050328008	-0.246094504	-0.009665529	-0.072894303	0.153447881	-0.366632607	-0.182738856	0.255225464	-0.048488346	0.469568095	-0.103925071	0.26626708	0.190545355	0.18358948	0.057186928
S2279	P.3	0.204015843	-0.061022406	0.403793889	0.816793354	0.822393378	0.917463611	-0.231619316	-0.171348193	-0.172290325	-0.709907138	0.177989008	-0.022275919	-0.104222839	0.065937588	-0.385244637	-0.4035041	-0.154944826	-0.449564977	-1.737607893	-0.185634227	-0.015509163	-0.095756077	0.287292196	-0.959335011	-0.18860033	-0.012122769	-0.045974122	0.12010491	0.086035607	-1.508625004	-0.311733872	-0.361292008	0.022258558	-0.067061385	-0.306059442	0.073387604	-0.0648569	0.113950497	-0.348974081	-0.182954331	0.293111008	-0.23822084	0.430768918	-0.122324548	0.273731474	0.137742637	0.02723995	-0.071263375
S2316	P.1	0.147505161	-0.20625671	-0.108326716	-0.365333434	-0.383942723	-0.047025403	-0.536220507	0.337518079	0.009195824	-0.461394129	-0.757312112	0.016753274	-0.003377034	-0.421247845	-0.297692895	-0.159281065	0.117998532	0.956450736	1.020586778	0.687658476	-0.2272562	0.215280485	-1.391311554	-2.041465647	-0.196279047	-0.111847461	0.017406207	-0.488818075	-0.159463015	2.726077719	1.051301343	0.215345953	0.054260335	-0.028405518	-0.168136576	-0.317637123	0.117594078	-0.922479436	0.077519268	0.32732973	-0.366307698	0.110342963	-0.022835893	0.158950188	0.013170243	-1.081337796	0.066376968	0.008370441
S2316	P.2	0.134723159	-0.112791258	-0.304009058	-0.375332813	-0.425538072	-0.150314219	-0.52669558	0.281381802	0.032590222	-0.386528596	-0.73815891	0.027304578	0.021997071	-0.459563993	-0.346264887	-0.183094855	0.081568561	0.9747402	1.042924541	0.642372884	0.009270233	0.218384149	-1.338520921	-2.03191161	-0.058751447	-0.065399461	0.073355836	-0.546947935	-0.389779498	2.825191328	1.052789361	0.172346281	0.070061862	-0.007877703	-0.14310582	-0.337747928	0.132625869	-0.864194124	0.059979258	0.3448933	-0.225271081	0.063010852	-0.023165139	0.170349029	0.044221235	-1.113598496	0.075498185	0.031228372
S2316	P.3	0.178017704	-0.103789844	-0.085147398	-0.480158418	-0.510740336	-0.214287816	-0.539843657	0.245294446	0.003154207	-0.476546601	-0.635002619	-0.004430135	-0.015460123	-0.45148261	-0.274682392	-0.189329878	0.215783679	0.939675573	1.021886127	0.592158675	0.023975599	0.315920679	-1.312216684	-2.035482843	-0.171811645	-0.127446802	0.038801958	-0.795129853	-0.398123214	2.655365492	1.013344575	0.123202499	0.09578238	-0.058766625	-0.224367036	-0.234893974	0.121961559	-0.780202925	0.037115392	0.298612548	-0.3475575	0.271442803	-0.120018543	0.121620529	-0.024019365	-1.181971745	0.166197473	0.043473136
S2330	P.1	-0.085922446	0.022518488	0.025720298	-0.305227475	0.052384323	-0.115581248	-0.860660804	0.153292582	0.038390539	0.124606984	0.075037486	0.238525766	0.083663782	-0.27632298	-0.163018419	-0.136292147	-0.106584511	0.054390144	-0.91479125	0.07563627	-0.00456063	-0.029682319	0.220059369	-0.096129708	0.126447507	0.292086806	0.165362371	0.449557522	0.179961846	-0.998793655	-0.323983964	-0.590922809	0.02715558	0.089540752	0.014881738	-0.003365267	0.017161549	0.215359935	-0.056650931	0.067446459	0.287465301	-0.329974908	-0.308750253	0.009448044	0.238719604	-0.138843209	0.056193221	0.009407221
S2330	P.2	0.012634939	0.017486863	0.086582603	-0.283231518	0.095720582	0.017874919	-0.923165498	0.150723774	-0.055609283	0.109686806	0.12542897	0.28411913	-0.031878352	-0.286787241	-0.300168724	-0.223742105	-0.123026343	0.048393483	-0.969732361	-0.021485918	0.008409055	-0.173059119	0.184041009	-0.067554108	0.172820644	0.358493064	0.205722902	0.428540097	0.135014526	-1.04176183	-0.38508056	-0.661012515	0.006728923	0.043743478	-0.09594856	-0.037261906	0.033243195	0.192868818	-0.11054415	0.078682354	0.240006662	-0.351753904	-0.297483292	0.014986308	0.19218884	-0.164215762	0.029511825	0
S2330	P.3	0.102846415	-0.009955984	-0.03054662	-0.212905902	0.054369031	-0.087216301	-0.84253799	0.150750606	-0.002739095	0.195137662	0.168308052	0.166540176	0.000401068	-0.25176824	-0.260629364	-0.18892002	-0.098862896	0.160590668	-0.932433076	0.060825556	-0.143452785	-0.067655807	0.111995684	-0.058541177	0.049697402	0.328944873	0.154571196	0.417701585	0.083580776	-1.280703837	-0.385451093	-0.621272957	0.032792275	0.081361003	0.009545146	0.022988127	0.037247504	0.225743435	-0.158147796	0.02029415	0.258181195	-0.244543184	-0.319670016	-0.012060962	0.242494535	-0.018822055	0.130115769	0.045988139
S2333	P.1	0.238968812	-0.020779899	0.12692852	-0.261916113	-0.312307074	-0.240777132	-0.176013536	-0.101371451	0.029907206	-0.055116018	0.353152344	0.128557572	0.09685228	0.659954103	0.363525518	0.164174293	-0.120341277	-0.341657905	0.146771536	-0.451472777	-0.008347107	-0.071864917	-0.026048401	0.857086355	0.178216773	0.256862401	0.056264755	0.260304708	0.070293076	-0.699836068	-0.604097958	0.262571255	-0.007707554	0.002610984	-0.065240441	-0.135139239	-0.161960044	0.141826699	0.388730889	0.210382819	0.271775145	0.05403364	0.431846499	0.068714778	0.031326815	0.006090299	0.035373318	-0.231670746
S2333	P.2	0.235007378	-0.132310964	0.00295127	-0.284026997	-0.298040311	-0.266025258	-0.194933124	-0.121702974	0.030020645	0.116667256	0.336437517	0.035479342	-0.000438026	0.622545775	0.469450759	0.192374593	0.150078391	-0.329984211	0.110848983	-0.475509046	-0.091647235	-0.067984868	0.004519464	0.80335115	0.044335657	0.28801378	-0.016475237	0.26776931	0.149161899	-0.764126663	-0.616409755	0.257656277	0.051098983	0.049704026	-0.081069579	-0.080530878	-0.079198226	0.153871317	0.338439819	0.183348073	0.289795251	0.242722939	0.402823066	-0.081205078	0.094222857	0.019877959	0.229934187	0.047572951
S2333	P.3	0.221605412	-0.096097547	0.028691146	-0.330878807	-0.264471202	-0.239095675	-0.221210507	-0.15515419	0.036652257	-0.125433186	0.103179233	0.092315226	0.045812348	0.479636748	0.352121428	0.14420209	-0.313541833	-0.59824948	0.064795676	-0.459558554	-0.056663121	-0.154132392	-0.047143144	0.851473488	0.04186567	0.20997231	0.08498162	0.238676824	0.041655563	-0.629570222	-0.584864706	0.243606855	0	0.031045064	-0.115787376	-0.256434052	-0.364378148	0.149283641	0.32483031	0.251580989	0.323288912	0.049312073	0.493869517	0.00013739	0.069613581	-0.038542176	0.061963001	0.048057982
S2338	P.1	0.055100566	-0.198635303	-0.120029414	0.145007967	0.139186445	0.068920531	0.110862677	0.220381665	0.058650331	0.127527537	0.061123264	-0.155421989	-0.127455385	0.166704601	-0.283464945	-0.209530776	0.209025612	-0.314292634	0.973607721	0.252917426	0.295223433	0.05694285	0.262211307	-0.081249032	-0.153817137	0.184425925	-0.028222364	-0.15823208	-0.150974178	2.686970723	0.499667018	0.160547375	-0.054473336	-0.100013437	-0.31361915	0.083476805	-0.067114223	-0.157854783	0.019788328	0.336420715	-0.113077328	0.215882632	-0.205972038	0.063902776	0.014591614	-0.026522293	0.280380739	0.136573871
S2338	P.2	0.060920583	-0.041579921	-0.020012064	0.168122707	0.10274366	0.043453245	0.122093488	0.184717947	0.172270716	0.153014307	0.128647198	-0.024767558	-0.092436892	0.122192027	-0.238435814	-0.25636382	-0.002426952	-0.35248344	0.93969987	0.127603306	0.326629915	-0.013794646	0.190516362	-0.081603786	-0.098922389	0.202012011	0.009965072	-0.170712389	-0.247300163	2.721528376	0.491650226	0.126584802	-0.123104883	-0.01504496	-0.205367623	-0.013772969	-0.087090883	-0.17030431	0.11436776	0.440034787	-0.234402983	0.084159008	-0.222167599	0.115998981	0.011093738	-0.046365871	0.198176044	0.098123609
S2338	P.3	-0.049096829	-0.113934179	0.013956056	0.20699414	0.082445338	0.057650876	0.111059125	0.224570877	-0.134174174	0.190551809	0.070966519	-0.163366917	-0.133146945	0.43742574	-0.137332126	-0.247007549	0.399473856	-0.269908327	1.106212783	0.156893717	0.185799538	0.108161048	0.172733811	-0.063128971	-0.166528769	0.148905664	-0.000904444	-0.14257388	-0.205769217	2.736977205	0.515423149	0.210768737	-0.069614695	-0.127892495	-0.307633646	0.105961074	-0.100981772	-0.120009282	0.110697614	0.307689458	-0.162555974	0.50617123	-0.332683647	-0.003029497	-0.056567541	-0.072743512	0.541779965	0.280347587
S2399	P.1	-0.088666981	-0.197054602	0.070996303	0.157399171	0.144813578	0.21633073	0.087809718	0.219566749	0.135453594	0.334909151	0.050873978	-0.073561808	0.083450481	-0.031594312	-0.225757863	-0.17809989	0.111208842	0.157997145	1.308956304	0.384098927	-0.038716854	0.10978452	-0.091162153	-0.514736224	-0.018160072	0.032879394	-0.068065247	-0.181305253	-0.163046944	-0.393260157	0.453356059	0.209093401	-0.108188905	-0.0065528	0.053931647	-0.072467049	0	-0.244075299	0.366232126	0.664140329	-0.264409039	0.08927002	-0.049708176	0.096533902	0.038111623	-0.22276848	-0.057004373	-0.035393941
S2399	P.2	-0.071155661	-0.16347533	0.062470123	0.144733394	0.147508753	0.274392056	0.067792979	0.183444998	0.191135003	0.266178002	0.051211451	-0.114850839	0.025993816	-0.113875418	-0.593097075	-0.183383906	0.003968547	0.074155562	1.367229034	0.481804193	-0.041812576	0.089812371	-0.124205858	-0.581317694	-0.013548268	0.012738573	-0.066230882	-0.189562777	-0.187869428	-0.262374994	0.446140498	0.098732474	-0.109085496	0	0.091271055	-0.100514885	-0.059484668	-0.288350923	0.312473348	0.676448811	-0.22520391	0.112941227	-0.010771006	0.082529797	0.028986039	-0.288736122	-0.066355879	-0.078716774
S2399	P.3	0.010645087	-0.259373798	-0.122382947	0.250730407	0.146910695	0.115289506	0.098116661	0.239450434	0.076769829	0.345739775	0.135676751	-0.113324622	0.107934269	-0.056038891	-0.452334598	-0.151943983	0.142144364	0.299872584	1.365314449	0.551494585	-0.109940936	0.106273254	-0.125754801	-0.586201079	-0.131493509	0.053517092	-0.02575548	-0.19968656	-0.334594853	-0.461383797	0.406620491	0.197061399	-0.107013582	-0.057349123	0.058642769	0.046926643	-0.02107544	-0.224805926	0.250920501	0.662446744	-0.296878988	0.186759879	-0.002829143	0.125391021	-0.008888829	-0.224019432	-0.023813156	-0.091209191
S2354	P.1	-0.086810553	0.213049613	-0.204182648	-0.293202647	-0.365190838	-0.274509361	0.260879345	0.224360573	0.022536074	-1.281905396	-0.781087301	0.158566674	0.090941277	-0.785725258	-0.13740969	0.039799923	0.120440507	-0.581821947	1.225263884	-0.028786712	-0.08072513	-0.080823674	0.047519518	0.02488925	0.139096412	-0.111645834	-0.051539565	-0.340980677	0.217674673	-0.724611226	0.135185881	-0.433626601	0.150013833	0	-0.029516186	-0.167955534	-0.101352649	-0.049705603	-0.549238233	-0.063596328	0.476385475	0.203171348	0.250374592	-0.06074748	0.076230639	0.028206463	0.176683643	0.555415356
S2354	P.2	-0.094038884	0.128526195	-0.343410432	-0.199872386	-0.296158736	-0.190491187	0.218965565	0.200025595	0.021066032	-1.242040689	-0.769189	0.201045574	0.108979569	-0.756633006	0.077660633	0.131096991	0.105036393	-0.583330117	1.222547809	-0.035976565	-0.165134971	-0.126465859	0.053128314	0.003538121	0.131890267	-0.197989324	-0.088268203	-0.279485524	0.357830254	-0.624293692	0.062900567	-0.392869752	0.128643613	-0.007604827	0.003899922	-0.174123284	-0.042043809	-0.087471204	-0.446907997	-0.147100949	0.528371985	0.201530395	0.245934206	-0.128486547	0.000673353	0.036330708	0.223156356	0.563226159
S2354	P.3	-0.120409486	0.217931908	-0.404845244	-0.195373141	-0.208035062	-0.066690553	0.215470643	0.10434752	0.110586694	-1.235346804	-0.705647054	0.168772791	0.104502819	-0.729562769	0.128170795	0.151651824	-0.268587966	-0.460753819	1.167880217	0	-0.171280215	-0.17101022	0.09042045	-0.013478692	0.215630631	-0.188868461	-0.07598268	-0.194913381	0.358066411	-0.403824916	0.128084592	-0.359335029	0.22842412	0.004030873	0.032772578	-0.182270836	-0.008661655	-0.060084701	-0.422506594	-0.037785482	0.565224423	-0.357516691	0.288538779	-0.123160489	0.087122865	-0.093588436	-0.231102556	0.484635385
S2356	P.1	0.028693618	-0.212655816	-0.016779354	0.069937116	0.235821203	0.200942972	-0.01312493	0.378236722	0.038898765	0.315180378	0.344787894	-0.019341424	0	-0.71906033	0.106969729	-0.006523394	0.032203043	-0.115428948	0.968097618	0.355261508	0.178431792	0.106398738	-0.002172737	-0.377074845	-0.016692976	-0.138885704	-0.135438258	-0.06970899	-0.24105948	2.640437102	0.917986446	-1.698232613	-0.008590816	0.00924705	-0.159459737	-0.137113355	-0.079180355	0.010860134	0.171119497	0.349407912	-0.096598094	-0.211738447	-0.116162969	0.033495046	-0.019058975	-0.053139798	-0.148354223	0.421139891
S2356	P.2	0.012733221	-0.095743271	0.021837095	0.08874083	0.235686033	0.149732357	0.009563219	0.372829199	0.0985425	0.281647292	0.399694484	-0.034726741	-0.007552153	-0.761433913	-0.003401842	0.02683973	0.046506484	-0.154727152	0.908407706	0.251579666	0.269706742	0.052459245	-0.059288126	-0.438050238	0.070475655	-0.157802039	-0.056045908	-0.06530568	-0.155914498	2.636613869	0.898737236	-1.810475486	-0.054215744	0.062090013	-0.085693283	-0.190757088	-0.082716014	-0.002239386	0.169818405	0.360346584	-0.14956279	-0.01026572	-0.232994586	0.063753438	-0.013777332	-0.173478242	-0.027617047	0.548320374
S2356	P.3	0.0118406	-0.156013352	0.039437766	0.12682049	0.216487496	0.110707253	0	0.411721089	-0.012244339	0.341540714	0.428564142	-0.004484309	-0.027124094	-0.642468421	0.142571084	0.035974641	0.015002404	-0.063939568	0.941150735	0.309599151	0.12056577	0.110165214	-0.021973361	-0.373275523	-0.034588717	-0.135504558	-0.073829024	-0.03576854	-0.109237609	2.672702845	0.907278951	-1.73459135	-0.07202761	0.018427591	-0.171211463	-0.130355403	-0.028161046	0.027914539	0.167219902	0.379330226	-0.156892595	-0.210684476	-0.165327562	0.059746362	-0.036903221	-0.039330042	-0.176865568	0.465189466
S2365	P.1	-0.142778884	-0.0289314	0.278346954	0.116049708	-0.174440398	0.14026775	-0.306095252	0.385143294	0.464466455	0.00363851	-0.085012486	0.108259258	0.012125159	0.425577721	0.78041892	0.661645614	0.03918339	0.438861006	0.768347697	0.031181268	0.054637683	0.081979903	-0.200905222	0.146847231	0.107565245	-0.14405355	0.013906302	-0.019901611	-0.187586475	1.115840965	0.188524829	0.203095387	-0.020452107	0.107933544	0.63303233	0.049217028	-0.077313824	-0.366468688	0.169755593	0.412031417	-0.047428581	0.272547695	-0.363662823	0.093780138	1.34E-05	-0.516965668	0.045216118	-0.02074186
S2365	P.2	-0.066527022	-0.016624853	0.222430704	0.084134286	-0.198237447	0.124829365	-0.358649121	0.364016811	0.492255128	-0.02609318	-0.063929898	0.054572803	-0.017539921	0.442933075	0.879055862	0.645528243	0.02767841	0.436622169	0.799126658	0.035568542	0.011341696	0.015146666	-0.222057096	0.125896999	0.070606102	-0.056839739	-0.004505833	-0.058990012	-0.127223297	1.164369323	0.129074886	0.245080494	-0.039644542	0.120240102	0.675718733	0.041417056	-0.085716462	-0.323272088	0.185681501	0.486926694	-0.232632364	0.131317536	-0.352430644	0.16527674	-0.031724823	-0.542537786	-0.014783203	-0.029580685
S2365	P.3	-0.022910662	-0.016952564	0.186030375	0.144345833	-0.233617566	0.026866122	-0.257349457	0.412491757	0.429384437	0.008114203	-0.060242024	-0.000548434	-0.049353406	0.546667862	0.897084925	0.683683913	0.222487088	0.627181648	0.795333039	0.066034804	0.004701905	0.020891923	-0.278189074	0.139342904	-0.048344747	-0.048033726	-0.004724589	-0.035347863	-0.235532437	0.990518153	0.118165941	-0.13436143	0.039486318	0.072482849	0.574103184	0.132114361	-0.10768167	-0.356095472	0.116174768	0.431180496	-0.193346481	0.403633036	-0.27804989	0.096772724	-0.055030047	-0.54818125	0.153447388	0.050716563
S2373	P.1	0.045956199	0.12995607	0.158519608	-0.057597953	-0.177838738	-0.118486716	0.127778019	-0.177473952	0.092038661	0.126936653	-0.037220099	-0.013595845	0.090816439	0.283679206	1.205504714	1.051873257	-0.198873295	0.058318924	0.047011184	-0.226236354	-0.042306249	-0.037657969	0.199793026	0.793991366	0.480384085	0.136053578	-0.081550351	0.126963312	0.079694969	-1.634613401	-0.111765487	-1.0122297	-0.052673257	0.060592442	0.320431279	0.007669154	0.041659551	-0.066646244	0.079607425	0.128538501	-0.006547016	-0.216979208	-0.107915066	0.000344911	0.099326995	-0.066645526	0.082177411	0.119651015
S2373	P.2	0.05725118	0.034911363	0.113989371	-0.072122526	-0.209106474	-0.104729257	0.157253937	-0.100709183	0.063806708	0.189354214	-0.124007129	-0.127059027	0.094701368	0.176177157	1.159174229	1.033760566	-0.051977785	0.040193769	-0.009720329	-0.200741537	-0.103932195	-0.014826664	0.258926378	0.755177855	0.371830404	0.084450194	-0.085371153	0.116940184	0.210316317	-1.586878002	-0.068402256	-1.123234802	-0.052241475	0.06887218	0.250492962	0.027213155	0.050100199	-0.04839145	0.062996117	0.069637353	0.023825019	0.026654067	-0.063842497	0.006416491	0.054182434	0.103010655	0.342945796	0.236402813
S2373	P.3	0.038286828	0.031967275	0.073963534	-0.089215178	-0.1133251	-0.01182573	0.145526221	-0.143241067	0.076828816	0.174658568	-0.062438582	-0.101916988	0.025957744	0.176697629	1.184991246	1.030006071	-0.145149152	0.053521115	-0.080898772	-0.254387881	-0.091025173	-0.046281901	0.234578939	0.789138142	0.370237385	0.058857006	-0.112215003	0.158660243	0.046241717	-1.286260422	-0.127620271	-1.205069517	-0.0770439	0.061763817	0.273192791	0.010530957	0.052039263	-0.057546698	0.088121924	0.082595016	-0.07569077	-0.218112975	-0.068756247	0.036358741	0.010686281	0.037319145	0.098008239	0.211170671
S2374	P.1	0.136184736	0.223064823	-0.495941197	0.348695039	1.39189519	0.255590327	-0.836891007	-0.28350275	-0.048975528	-1.185383559	-0.190226515	0.298221857	-0.033787587	-0.494428362	0.640489571	0.193583918	-0.506236954	-0.961363572	-2.363241481	0.011549155	-0.147211596	-0.082450127	0.311171749	0.712970897	0.260939586	0.312383415	0.175286957	0.157669814	0.550914812	-1.317686325	-0.135161616	0.507496216	0.249395291	0.025813425	-0.198514089	0.003897352	-0.038299133	0.384168147	-0.146506155	0.050337003	1.032952423	-0.389118662	0.160361802	-0.066698022	0.609736136	0.679975688	-0.107519859	0.168716043
S2374	P.2	0.081495254	0.211970663	-0.549547782	0.33096415	1.261719179	0.183929564	-0.856148969	-0.318745498	-0.050112286	-1.074884604	-0.145171474	0.292544668	0.015587699	-0.57460629	0.632560477	0.164757345	-0.568254819	-0.909283269	-2.256811802	-0.063838822	-0.075114334	-0.137999059	0.244357426	0.60240291	0.34740106	0.296090342	0.187192526	0.119050472	0.452110718	-0.962537633	-0.190415442	0.391253106	0.218285696	0.097527008	-0.143014804	-0.063218789	-0.00261574	0.333583379	-0.193669057	0.064588228	1.00390123	-0.299727291	0.155554017	-0.05864316	0.56226978	0.446189998	-0.106835457	0.27810611
S2374	P.3	0.118265488	0.199578239	-0.395662403	0.384623261	1.298122026	0.157690858	-0.818154958	-0.291116616	-0.099026444	-1.085825415	-0.177764387	0.248237743	-0.084592431	-0.491434596	0.624450886	0.162092241	-0.425949225	-0.881517702	-2.224520898	-0.056112147	-0.150749718	-0.1578653	0.262102005	0.650389154	0.279363513	0.318890157	0.188855398	0.124518608	0.595185083	-1.20779429	-0.172818706	0.455397374	0.235666666	0.069107931	-0.254449293	0.027710285	0.008793639	0.354129683	-0.1658672	0.063957678	0.937065049	-0.093814646	0.100033862	-0.181658351	0.539366067	0.40518157	-0.0053693	0.264299951
S2380	P.1	-0.206599232	-0.066550812	0.004619238	-0.07070031	0.149609142	0.186106124	0.105665951	0.387434755	0.282189301	-0.856086441	-0.076982166	-0.153411601	0.539447577	-0.469430827	-0.206059718	-0.193253316	0.225290629	-0.273383147	-1.609182615	0.088704248	0.41612236	0.110524145	0.173290786	-0.776188638	-0.119247203	-0.336201028	-0.034142916	-0.110536673	-0.298108005	1.225655714	0.759679121	-1.758725921	-0.129883164	0.228668024	-0.213927347	0.194535812	-0.046171897	-0.142951705	0.58454662	-0.205788313	-0.070778272	0.380063576	0.028118667	0.2461189	0.230586994	0.33965618	0.092953563	0.353948811
S2380	P.2	-0.304288756	-0.062704975	-0.022289549	-0.075676626	0.195262391	0.201817206	0.00884312	0.335523692	0.274337647	-0.810337445	0.073991894	0.004252147	0.413848894	-0.509669382	-0.224506149	-0.157459375	0.064826379	-0.271007473	-1.654474702	0.045367894	0.123610011	0.074888912	0.138757818	-0.785043648	-0.127465544	-0.311749552	-0.05897267	-0.083156835	-0.252087265	1.347480159	0.616520032	-1.587196101	-0.115083255	0.17036686	-0.16504386	0.174357039	0.145046624	-0.112949598	0.55409794	-0.063438401	-0.241173397	0.098701978	0.022742908	0.218136821	0.199391293	0.266814345	-0.259807622	0.305190523
S2380	P.3	-0.175310269	-0.125625474	-0.060935429	0.000257104	0.200640768	0.076151042	0.15094898	0.354434425	0.267147425	-0.791267402	0.050685249	-0.117022767	0.407889551	-0.422985542	-0.288381025	-0.049969606	0.088893608	-0.192763743	-1.628116943	0.110948676	0.108528742	0.101211843	0.19191548	-0.641627096	-0.084786795	-0.241853669	-0.115693629	-0.046111657	-0.352775324	1.253656934	0.690716363	-1.5850548	-0.072537825	0.183289637	-0.226145174	0.323698968	0.046883119	-0.103410777	0.533573585	-0.08945361	-0.184489405	0.229653252	-0.022116047	0.205854612	0.166704594	0.326008301	-0.09293327	0.308385246
S2379	P.1	-0.047370469	0.658099101	0.382876276	-0.077120977	-0.494755254	-0.152542007	0.06319725	-0.237340541	0.117021797	-0.882385363	-0.453896483	-0.172938027	0.042618428	-0.026790783	1.018343914	0.682739013	1.414546777	-0.949548219	-0.489979437	-0.038415319	-0.387658713	0.097445738	-0.523032188	-0.309140798	0.037264989	0.126166441	0.12856966	-0.368385936	-0.1517568	0.009341084	0.426028974	-0.612812376	0.139418806	-0.094166003	0.139210653	0.046037726	0.161100027	-0.713667929	-0.132035913	0.031693042	-0.672027653	1.795719274	1.04928782	0.244020165	0.063446601	-1.131728951	1.180098978	0.775997273
S2379	P.2	-0.380192081	0.020319482	0.357359204	-0.014944546	-0.56585395	-0.101236137	0.412919043	-0.245105533	0.291935478	-0.799778774	-0.377658312	-0.247017787	0.325612256	0.04400864	1.0252973	0.819858413	2.540172104	-1.038483539	-0.131851834	-0.123418483	-0.623746593	0.254648653	-0.219932976	-0.070698535	0.041287407	-0.054295814	0.103516881	-0.317578053	0.395138433	0.085579255	0.643552285	-0.310241547	-0.169823334	0	-0.06413152	0.009257536	0.348212344	-0.985262526	0.05419411	0.038822531	-0.594867117	2.849109042	0.131922828	0.177490848	-0.151730295	-1.05549078	2.693220201	1.522915935
S2379	P.3	-0.149320517	0.228661278	0.419866702	-0.298567764	-0.34785834	0.160410742	0.25100209	-0.071166331	-0.111962479	-0.904529558	-0.476040678	-0.150340022	0.414253942	0.068739678	0.239522321	0.293897675	0.919834733	-0.717661597	-0.214116911	0.126025142	-0.522355254	0.217819873	-0.545176383	-0.327133711	0.181207047	-0.177383725	-0.054128417	-0.445614242	0.440776911	-0.012803111	0.526641999	-0.672011235	0.255956203	-0.207924831	-0.233159527	-0.00918918	0.111080589	-0.808801573	-0.334715878	-0.082716308	-0.603384422	1.396188068	0.739871847	0.022499186	-0.096691336	-1.153873146	0.945521378	0.70449085
S2381	P.1	-0.037880727	-0.030301153	0.342346909	-0.648354827	-0.468672984	-0.726782401	-0.996746846	0.117636628	0.071826649	0.187268853	-0.115754073	0.041262589	-0.087475507	0.269864324	1.637445357	1.01662573	0.059543081	0.098383173	0.706140119	-0.092649865	0.082443406	-0.053020335	-0.067590041	0.218839077	-0.02261097	0.262119773	-0.002121481	0.175997536	0.082949415	1.184169554	0.042051279	0.262935495	0.032905572	0.045012991	-0.11240998	-0.159277905	-0.071819318	0.14712113	-0.157950571	0.070729974	0.185086011	-0.010216566	-0.204342158	0.084274122	0.078368993	-0.062237025	0.529812016	0.018703659
S2381	P.2	-0.119967503	-0.039610898	0.427388085	-0.657449184	-0.518189668	-0.634153028	-1.05966614	0.103685734	0.02329922	0.239573994	-0.062123381	-0.05829661	-0.090179582	0.288346218	1.521806589	0.885486082	0.208908721	0.058622443	0.690209699	-0.125087167	0.066976033	-0.080288438	-0.187335011	0.098203172	-0.062192937	0.200301039	-0.018172385	0.270067989	0.03952972	1.235326712	-0.052934674	0.145811462	-0.011959402	0.035040946	-0.120929436	-0.158483231	-0.065508572	0.064511668	-0.17791285	0.074700457	0.131821991	0.157732827	-0.145815242	0.029229028	0.083758945	-0.094867387	0.657974928	0.282958868
S2381	P.3	-0.087945159	-0.05364374	0.357281545	-0.531547635	-0.453914658	-0.796144681	-0.753278811	0.090906771	-0.006400807	0.293341123	0.005853608	-0.049185241	-0.036844319	0.359474673	1.54490829	0.95323007	0.049469275	0.163212038	0.713770883	-0.073950343	0.084632228	-0.049438206	-0.046186133	0.189067612	-0.074558276	0.220184612	0.00038204	0.194729015	0.202311486	1.242103457	0.042348089	0.253069459	0.019481365	0.029340645	-0.123398847	-0.112897967	-0.008119262	0.121585433	-0.088865958	0.067882117	0.065422803	-0.12094847	-0.324297525	0.011239093	0.062806752	-0.136881872	0.393053482	-0.035559029
S2391	P.1	-0.007852843	0.146842535	-0.027460881	0.269006751	0.063449778	0.358431309	0.155598088	0.236084505	0.007373603	0.097460674	-0.106403272	0.072473974	0.230713908	0.352083497	1.393274682	0.594161084	-0.078388173	0.122026112	-2.461789317	0.569264837	0.071701203	-0.022546517	-0.038579702	0.356249859	0.04196088	0.178144689	0.028673484	-0.384288251	0.072033912	-1.250572738	-0.748805588	0.682225201	0.183096285	0.087921918	0.168634321	-0.153594331	0.096137146	0.255446842	0.240450812	-0.163875708	0.098417371	-0.116766467	-0.111902475	0.053441702	0.195597889	0.248445728	-0.058156538	-0.063013376
S2391	P.2	-0.021065573	0.06690556	0.003821108	0.298181396	0.112231768	0.417243696	0.131851587	0.15004982	-0.040708353	0.09987926	-0.020339552	0.061078523	0.178921459	0.326793274	1.426326434	0.555905802	0.094625023	0.16425445	-2.462110135	0.447596104	0.031230396	-0.083235204	-0.110401062	0.308974064	0.044122029	0.145820111	0.038274338	-0.466179229	0.030721145	-1.367477591	-0.738111163	0.675130294	0.134930173	0.053179451	0.150392975	-0.15583406	0.092259082	0.215810604	0.175174606	-0.163611342	0.091584707	0.111923198	-0.176165519	0.03382894	0.251262277	0.167165983	0.121341089	-0.032578757
S2391	P.3	0.091226734	0.001203648	-0.039845055	0.348134564	0.132132494	0.274655377	0.173461055	0.155963091	-0.035016984	0.18625694	-0.023940333	0.107346443	0.257768025	0.387085537	1.409195786	0.575178894	0.103949857	0.179697385	-2.389730819	0.581595552	0.032893379	-0.024068649	-0.166736687	0.310527528	0.003621071	0.19401622	0.073890144	-0.496521628	-0.001443602	-1.353035378	-0.855620034	0.776270021	0.14964609	0.038330802	0.153723031	-0.080761685	0.063020689	0.220415848	0.173920995	-0.178190341	0.153590574	0.21109295	-0.090862624	0.038231406	0.215171949	0.2304131	0.16318881	0.011243936
S2392	P.1	0.203943439	0.114273356	0.502465577	0.188738552	0.258775695	0.194542065	-0.009240684	0.195437585	0.109595868	0.678973895	0.471275556	0.126928981	-0.123008859	0.373167506	-0.175707018	-0.037451966	0.124921237	0.806863266	0.063928733	-1.202191097	-0.176404944	0.02823856	-0.095676074	-0.214043034	-0.131072052	0.137183492	-0.014251029	-0.280542535	0.298076622	0.985016634	0.263485935	-0.122216142	-0.124025951	-0.091524459	-0.061234547	0.026629439	-0.029246079	0.088226975	0.534083509	0.073961317	0.406628859	-0.247118961	-0.312981719	-0.06978563	-0.066830729	0.175978591	-0.126406835	-0.107728659
S2392	P.2	0.233862156	0.057876339	0.405963089	0.169293042	0.158339765	0.124695434	0.011317879	0.20103629	0.171625701	0.667434171	0.388033901	0.018726375	-0.122443565	0.359611394	-0.045755592	-0.051677922	-0.059010589	0.702988748	0.018788237	-1.206789769	-0.123478532	0.041510014	-0.025648572	-0.198251953	-0.019225113	0.104494357	0.030337947	-0.270242057	0.438962947	0.979899208	0.302795077	-0.105402165	-0.064944102	-0.130804493	-0.0621564	0.101404119	0	0.063231062	0.535279373	0.042736819	0.362741853	-0.127552129	-0.315960185	-0.062706438	-0.090259928	0.257688445	-0.053705509	-0.102686374
S2392	P.3	0.196526288	0.126278056	0.421478775	0.191473767	0.276992824	0.417259437	-0.040373837	0.208072412	0.129927117	0.739766916	0.44457623	-0.010606843	-0.142815115	0.318300007	-0.05866779	-0.097965499	0.017946628	0.794821613	0.036544848	-1.119626035	-0.163557147	0.042679223	-0.063598721	-0.282749093	-0.143902669	0.083173091	-0.001365554	-0.229581763	0.359091442	1.047589482	0.24396975	-0.09883873	-0.055024123	-0.11522732	-0.087412339	0.04382625	0.0927879	0.047282417	0.479502811	0.105982455	0.451463787	-0.31099993	-0.337574763	-0.072498928	-0.108635005	0.137456624	-0.193045471	-0.034099844
S2400	P.1	0.085513254	0.054524077	0.010240541	0.061734587	0.176251241	0.23540463	0.232375441	-0.483265362	0.005875806	-0.93510415	-1.149836986	-0.055362481	0.181856207	-0.342204809	0.204207313	-0.208128212	0.228611918	0.012459198	-2.172827468	0.211093229	-0.002450475	0.101245595	0.064089428	0.230678415	0.026493274	-0.025185986	0.040903853	-0.234610612	0.525265089	-2.148588961	0.446113024	-0.127947369	0	0.013672559	0.166250307	-0.090404496	0.004354359	-0.012687074	-0.747863105	-0.138699155	0.533168646	0.390632726	0.566742884	-0.001410626	0.129221073	0.18448385	0.267824876	0.156703699
S2400	P.2	0.016985062	0.15560991	0.05091119	0.141898068	0.228211488	0.239988695	0.198136043	-0.369132614	-0.018898855	-0.733550041	-1.038855233	-0.006091992	0.133913233	-0.297194529	0.190521511	-0.229472828	0.477380101	0.01804897	-2.035796668	0.153004509	-0.001321159	0.094180546	0.039594971	0.171674821	0.048634963	0.008356354	0.018866173	-0.204987156	0.464971218	-1.316265079	0.352066632	-0.173873754	0.041233587	0.066153496	0.156916298	-0.142491746	-0.004578407	-0.028012311	-0.530599478	-0.175570563	0.57475076	0.555848283	0.626782506	0.016411035	0.139672427	0.191267945	0.635349957	0.248585531
S2400	P.3	0.075855497	0.058415287	0.043321693	0.156254978	0.13276583	0.158024138	0.244784635	-0.302904302	-0.050377496	-0.828916513	-1.114887221	-0.023646427	0.156676049	-0.296924982	0.316255008	-0.145117495	0.238538849	0.131762586	-1.955988226	0.228910562	0.039075635	0.122011022	0.098684859	0.238395503	0.028609719	-0.011032486	0.015996401	-0.155766768	0.550292141	-1.626720754	0.409150625	-0.125555682	0.045559943	0.076521473	0.231184815	-0.127055053	0.010758183	-0.121438791	-0.575950177	-0.217398142	0.550242121	0.405781665	0.585023294	0	0.133513716	0.193474564	0.478137059	0.178056897
S2417	P.1	0.150472625	0.142586717	-0.011610164	0.039733836	0.271381393	0.113959776	-0.516762328	-0.03402573	-0.074144455	0.736815066	0.257692464	0.061302465	0.054035972	0.350367864	-0.483327554	-0.48790604	0.065236281	0.357998554	-2.286209991	-0.011200548	-0.052559836	-0.081032699	-0.228139452	1.020342134	0.118482231	0.195061084	0.037925013	-0.028188804	0.464566148	-1.094355082	-0.4722333	0.048230362	0.0626388	-0.077753849	-0.076971996	-0.084399584	0.036876962	0.106671298	0.071392987	-0.182194189	-0.082781879	-0.002760862	1.319728453	0.012922099	0.007342262	-0.459449329	-0.025298071	-0.176116904
S2417	P.2	0.11342966	0.086766418	-0.01019046	0.001177201	0.270363311	0.134748506	-0.493311178	-0.057584948	-0.072549065	0.685035432	0.278530617	-0.005138474	0.096535009	0.280606944	-0.494578798	-0.508737741	0.054259581	0.318538431	-2.156134847	0.001282652	-0.040048085	-0.079450993	-0.220072295	0.951316298	0.160967843	0.193088515	0.040935851	-0.044163792	0.411015823	-1.079086048	-0.441031391	0.051686926	0.062054311	-0.06093	-0.167530868	-0.05827388	0.072375914	0.13043146	0.032445009	-0.176994505	-0.045237519	0.027200369	1.207272081	-0.033898261	0.069019595	-0.504306976	0.021496889	-0.069709802
S2417	P.3	0.286113109	0.11628033	-0.011426267	0.067105982	0.205059146	0.040766604	-0.492730114	-0.03823707	-0.062772343	0.712615361	0.224896364	0.094854567	0.069725353	0.336228289	-0.478749837	-0.491322136	0.06263803	0.313876441	-2.111131678	-0.017027627	-0.026644573	-0.073988464	-0.300033698	0.916061358	0.126831776	0.20796313	0.015606726	-0.018970963	0.373495398	-1.202099206	-0.515175652	0.083972777	0.042878191	-0.054883964	-0.137654093	-0.051184562	0.018105178	0.085133577	-0.053147849	-0.222468793	-0.042357287	0.001151433	1.394596347	0.008351284	0.008810733	-0.448556562	-0.042825877	-0.042337618
S2559	P.1	0.225958172	0.256821715	-0.086456091	-0.067070614	0.202549985	-0.222274455	-0.668044181	-0.313024385	-0.022545311	0.310957092	-0.07784585	0.340962219	0.216833768	0.572881683	0.524461629	0.043539676	-0.105137877	-0.372100834	-2.075814428	-0.067162634	-0.107576707	-0.081317	-0.148578921	0.843673173	0.350120374	0.238224	0.015388314	0.161578663	0.839363913	-1.294171404	-0.336692885	-0.106779872	0.103998594	0.150362679	0.167421631	-0.119511042	-0.117854225	-0.056520055	-0.215412428	0.022839751	0.354473912	-0.054697117	0.770392891	-0.064449193	0.061091171	-0.2978512	-0.230866869	-0.169481059
S2559	P.2	0.168593237	0.275062941	-0.14514393	0.032609886	0.221370475	-0.213609949	-0.689104955	-0.357584892	-0.189797096	0.365944752	-0.055439123	0.352541223	0.1647503	0.471032081	0.605633586	0.066883512	-0.147058171	-0.333152938	-2.203612696	-0.113612613	-0.114898775	-0.127336856	-0.0762147	0.824125747	0.356372969	0.088983682	0.027783329	0.183735625	1.008997059	-1.355068383	-0.319753356	-0.101519528	0.040915207	0.097486286	0.14439446	-0.072452882	0.02469312	-0.045892579	-0.212122715	-0.122209417	0.404976	-0.124280807	0.850730846	-0.050950393	0.034403812	-0.137800637	-0.233713701	-0.203646866
S2559	P.3	0.121804713	0.256008786	-0.186966734	-0.049336963	0.257476933	-0.105693736	-0.718035654	-0.323278593	-0.039833436	0.360776885	-0.024101538	0.244553513	0.225739813	0.453031716	0.516791231	0.002607667	-0.000888799	-0.391851599	-2.144293347	-0.106212286	-0.135356058	-0.091081647	-0.098024963	0.805485958	0.277002127	0.123879214	-0.018981279	0.161487343	0.911840714	-1.321975471	-0.348910796	-0.138738487	0.041006281	0.048015399	0.159045641	-0.065209771	0.013269447	-0.065451345	-0.215582732	-0.09998352	0.397233288	0.159126213	0.769131959	-0.030252884	-0.027774481	-0.177020488	0.157141236	-0.012998599
S2405	P.1	0.074106751	-0.062346441	0.025431081	-0.338513846	-0.148189938	-0.286166435	0.392912215	0.477355794	0.057689371	0.090717146	0.197770734	0.145171948	0.331620483	-0.160894247	1.566241132	1.022845547	-0.282607704	-0.259204745	0.500480808	0.264209212	0.341667977	0.023554583	0.250611487	-0.114682998	0.127770649	-0.363666222	-0.182449787	0.014871936	0.355573272	2.210764831	0.238123409	0.121948443	-0.202543587	-0.005453205	0.158959138	-0.024200812	0.078419212	-0.117400908	-0.385340523	-0.00418885	-0.1048718	-0.076693516	-0.123630113	0.036158376	0.128392316	-0.087229054	-0.235777891	-0.151357114
S2405	P.2	0.131520564	-0.008080467	0.121650163	-0.263594965	-0.116597159	-0.159331342	0.331138341	0.499968306	0.035581362	0.158860013	0.220047097	0.111631295	0.319477961	-0.154159268	1.482863453	0.963493673	-0.259095451	-0.232695866	0.508840033	0.214535813	0.318468956	0.010222903	0.162841915	-0.143558863	0.160345537	-0.319802082	-0.156935296	-0.024589896	0.318077477	2.220003185	0.22013993	0.083331298	-0.12830106	0.040817367	0.114799031	-0.086773919	0.065823653	-0.141810261	-0.390953901	-0.00745817	-0.013143878	-0.057329692	-0.143813069	0.012461402	0.105959723	-0.116482753	-0.243895515	-0.067291626
S2405	P.3	0.084228624	-0.099044062	0.091388193	-0.215228187	-0.128054769	-0.340436429	0.368481211	0.527121117	0.00958274	0.163067334	0.256896537	0.222166029	0.378667488	-0.112970981	1.574255556	1.023201967	-0.253996729	-0.183679213	0.527286646	0.213673255	0.295558348	0.040667875	0.230125887	-0.122653686	0.129960542	-0.321069112	-0.165982533	0.042036578	0.358951704	2.24262089	0.204685459	0.145692658	-0.173431655	0.024022075	0.172441195	0	0.06278045	-0.096297658	-0.318888571	0.025884978	-0.136081752	-0.126436198	-0.187196401	-0.012670446	0.026806997	-0.078975311	-0.258396663	-0.206265891
S2406	P.1	0.360470398	-0.031432687	0	-0.23715621	-0.008937424	-0.156212409	0.07955746	0.382212639	-0.100935714	-0.132631788	0.460487041	0.061060404	0.257495322	0.523601099	1.341046885	0.850128599	-0.055589111	-0.023214836	-0.471894443	0.156900556	-0.033437174	-0.099247723	-0.042425252	-1.166542599	-0.04205696	-0.00019983	-0.035997787	0.349401447	-0.05262937	-1.229822294	-0.238901004	-0.300725009	-0.044015273	-0.01886021	0.129957403	-0.023903707	-0.033768133	0.28831558	0.185312252	-0.224603967	0.195357516	-0.167625407	0.430348844	-0.003862859	-0.079502877	0.09193672	0.023808498	-0.142358127
S2406	P.2	0.368394139	-0.04845822	-0.028115775	-0.263389489	-0.029547881	-0.200151291	0.065931426	0.321075782	-0.307636963	-0.140860807	0.492465181	0.05569639	0.301207969	0.514093168	1.275564452	0.800696015	0.044438113	-0.060538105	-0.49286389	0.055305162	-0.097689471	-0.127535298	-0.091953252	-1.221479995	-0.098463185	0.003222067	-0.073746501	0.302324177	-0.098293493	-1.17306908	-0.255597948	-0.251830665	-0.09610902	0.026929049	0.10123671	-0.050094036	-0.059617771	0.300320698	0.133147876	-0.207204432	0.030300317	0.206912263	0.372416002	-0.057778371	-0.04447747	0.104455311	0.500975897	0.020106466
S2406	P.3	0.496853979	0.033658861	-0.123727185	-0.131226273	-0.09067501	-0.159923995	0.084570925	0.358665321	-0.108546969	-0.142732182	0.447584601	-0.000384842	0.284396468	0.623782773	1.377300507	0.83457256	-0.06538363	-0.016781458	-0.4977076	0.123108493	-0.035999479	-0.091274728	-0.108520899	-1.167033946	-0.137940129	0.043613762	-0.13892667	0.362492943	-0.030919464	-1.259149605	-0.261593929	-0.230576987	-0.042509789	-0.000552972	0.08519244	0.006813826	-0.128692548	0.308692789	0.18732597	-0.226980016	0.142756951	-0.175825284	0.393663698	-0.007384505	-0.033169718	0.286373397	0.065414578	-0.113911047
S2408	P.1	0.249551809	-0.026964226	0.150558423	0.214164468	0.060402286	0.209055099	0.130291563	-0.067017426	-0.032237986	0.124491448	0.086542873	0.062393245	0.131973856	-0.04475494	-0.592056747	-0.543322322	-0.092053647	0.205673452	-2.327175175	-0.206050632	-0.041589442	0.008764297	0.317160515	0.381395806	-0.072661477	-0.397309683	-0.126897281	-0.135353861	0.208740024	-1.45307305	-0.737007485	-0.426626017	0.014110259	0.320521017	0.813426815	-0.058990833	0.114620011	0.503326132	-0.29228228	-0.141912918	0.646282744	-0.393533528	-0.122097847	-0.134681354	0.418073587	0.858313501	-0.109141598	0.202636384
S2408	P.2	0.18317399	-0.029012456	0.028590993	0.175888196	-0.010204166	0.128686561	0.073535533	-0.176390947	-0.114910019	0.151878416	0.01321189	0.028119399	0.056288249	-0.186655562	-0.505191081	-0.435926297	-0.056987961	0.091054937	-2.322353488	-0.229845893	0.049195712	-0.062844656	0.38078179	0.222237742	0.041038709	-0.394982653	-0.068308644	-0.165976587	0.248365041	-1.384099434	-0.749977826	-0.458763711	0.056068675	0.210044946	0.600185427	-0.065777344	0.117632107	0.425441323	-0.229216451	-0.137278631	0.785435299	-0.270689272	-0.098956749	-0.094399115	0.371965533	0.882040952	-0.020520142	0.213639257
S2408	P.3	0.115919333	-0.048654055	0.002600734	0.152679288	0.053006093	0.232083859	0.088655272	-0.160288921	-0.087509976	0.119692754	0.025907177	0.064704099	0.060258071	-0.07982379	-0.562282797	-0.486573663	-0.141660732	0.153336401	-2.325064195	-0.206962371	0.085032764	-0.068659072	0.35639089	0.287823043	-0.037408297	-0.431985101	-0.065762148	-0.155883303	0.215203012	-1.360130934	-0.781432899	-0.562282797	-0.011955181	0.237985987	0.663834032	-0.051213975	0.129644173	0.417348725	-0.366849264	-0.114901709	0.80989525	-0.387249253	-0.113612205	-0.107756426	0.342986418	0.816349864	-0.041017508	0.238099967
S2410	P.1	0.036627662	0.007524995	0.127558131	0.082755576	-0.557214261	-0.064758546	-0.431460867	0.034118261	0.013270006	0.321480155	0.01573262	-0.008203225	0.002315963	0.775025494	0.080095936	-0.050920215	-0.19819354	0.231356267	1.018482209	0.19239518	0.132758265	0.061352786	0.058282603	0.020699487	0.010672012	0.07355982	0.13350317	-0.095389601	0.354252392	2.473465536	0.244127281	0.090823995	-0.051226285	-0.058324787	0.032890642	-0.261501334	0.030539318	-0.215023543	-0.255188831	0.078741847	0.205893404	-0.273358858	-0.244246943	-0.005386216	-0.001204881	-0.020916761	0.000700467	-0.078669616
S2410	P.2	-0.015734436	-0.006897451	0.122844487	0.160669821	-0.528308684	0.063060548	-0.433892246	0.055806268	0.030227881	0.40037693	0.045513091	0.016822236	-0.042557401	0.724179522	0.055679282	-0.036747274	-0.272292111	0.22128061	1.063248102	0.174138574	0.064632372	0.061303224	0.092698982	0.038804389	0.094227728	0.060773159	0.139068248	-0.066854178	0.415214402	2.425526867	0.272971264	0.084211686	-0.091612336	-0.014451177	0.064180599	-0.303678696	0.037995717	-0.20269469	-0.16339702	0.128210198	0.216691737	-0.319471737	-0.245972452	0.02271897	-0.024792009	-0.083137199	0.038567618	-0.033662779
S2410	P.3	0.053301758	-0.045643675	0.142506895	0.248482351	-0.489529199	0.026537003	-0.407688989	0.031471987	0.018343776	0.43079612	0.097605114	-0.010902305	-0.082302468	0.855180065	0.125488158	-0.030399558	-0.16427473	0.279893215	0.970386215	0.155828525	0.096444883	0.021956575	0.097639087	-0.007550296	0.004481337	0.07637418	0.151989123	-0.057726077	0.411353621	2.478209901	0.207114024	0.074398786	-0.078859525	0	0.003572558	-0.181572267	0.083880698	-0.189158758	-0.145840619	0.139658278	0.220585612	-0.329265343	-0.243686336	-0.038491868	-0.019996035	0.004278189	0.020183696	-0.09463283
S2423	P.1	-0.188538863	0.093813396	-0.001305282	0.311522751	0.097120014	0.3817805	-0.832282297	-0.317325021	-0.112164745	0.339124958	0.113009428	0.057733933	0.025853899	0.171956684	0.017872924	0.071074751	-0.133111367	0.08944706	0.451186964	-0.113421392	-0.250193723	-0.150608459	-0.997458745	0.403957458	0.145827173	0.154153451	0.111679849	-0.266400482	0.178104244	1.205019226	-0.2170643	0.219767665	0.139643507	0.053187018	0.3051436	-0.118049508	0.109807976	-0.287701531	0.475785629	0.167865622	0.244946715	-0.100134681	0.408992193	-0.215443856	-0.170772095	-0.775622551	-0.155075962	0.095058308
S2423	P.2	-0.156958621	0.136035284	0.016336488	0.331043794	0.101654251	0.269931378	-0.776798627	-0.289314822	-0.071786817	0.361073342	0.142749446	0.086317135	0.056153892	0.154658579	-0.049643548	0.0475975	-0.226644792	0.106778791	0.416519822	-0.093573478	-0.22288875	-0.152515037	-0.972404122	0.427315314	0.146214842	0.122972357	0.147989719	-0.282364883	0.242773331	1.244510544	-0.203543296	0.226961339	0.102078674	0.105804003	0.321437992	-0.178506303	0.117477631	-0.249042584	0.435133716	0.201798006	0.213861704	-0.265548847	0.40109569	-0.268899866	-0.083582111	-0.806834474	-0.353808906	0.151996081
S2423	P.3	-0.040233999	0.119062617	-0.001680575	0.36511313	0.081058207	0.381382622	-0.777994162	-0.332277664	-0.088462819	0.303659187	0.148655353	0.133928429	0.03225371	0.223814276	0.038451391	0.126747406	-0.280288663	0.066426527	0.454854091	-0.11900883	-0.186629192	-0.09713088	-1.073291556	0.419015616	0.114757032	0.132974784	0.108106837	-0.266107833	0.143920502	1.224116967	-0.207436195	0.241243961	0.135533048	0.088656289	0.294376356	-0.11198786	0.063042946	-0.295679476	0.435218067	0.166804792	0.253376838	-0.344769637	0.443383267	-0.153032643	-0.07333592	-0.708777163	-0.354958492	0.062061831
S2495	P.1	0.139215882	-0.027125651	-0.402671652	0.421155898	-0.020184081	0.029181027	-0.045503546	0.19045165	-0.054847735	0.322953253	0.277642963	0.102749835	-0.048615718	-0.216476259	-0.801543287	-0.466042064	0.08512752	0.067348513	1.382820132	0.028508586	0.028906275	0.051325627	-0.24089211	0.098211752	-0.105649865	0.139530876	0.026774786	0.105047261	-0.158348408	1.118543334	-0.38916673	-0.050786332	0	0.042756065	-0.315240642	-0.002426841	0.082652111	0.067852175	0.755345104	-0.244866713	-0.028579274	-0.386915166	-0.219288747	-0.157212808	0.131012739	-0.080509479	-0.356624551	-0.204423198
S2495	P.2	0.056348557	-0.065273149	-0.34609927	0.337838229	-0.020499409	0.089362546	-0.018592551	0.123488308	-0.01603749	0.297236317	0.287647167	-0.151260895	-0.035993646	-0.205639552	-0.84676962	-0.449676703	0.258767041	0.021744643	1.311811641	0.038613568	0.050952224	0.061800158	-0.196365541	0.089597557	-0.102295276	0.160346244	0.053655506	0.071262939	-0.234302171	1.075668885	-0.407103152	-0.029577195	0.086731671	-0.065928094	-0.388874007	0.048108063	0.042930265	0.027022537	0.742957759	-0.268126442	-0.077060736	0.023643513	-0.225837182	-0.016195584	0.102288817	-0.075389013	-0.146351633	-0.116826159
S2495	P.3	0.042212622	-0.012163542	-0.343844707	0.30482131	-0.061173769	0.069160918	-0.040406769	0.140339924	0.064729741	0.307854762	0.273343636	0.013507267	-0.016938449	-0.168639503	-0.843327416	-0.455228183	0.170340765	0.015208276	1.396667893	0.092096192	0.055966066	0.047050584	-0.193684945	0.115937178	-0.167812185	0.125521032	0.040150338	0.08961567	-0.227380816	1.121268591	-0.378008744	-0.048235095	0.044198456	-0.024021614	-0.33371499	-0.029931464	0.095665457	0.099098305	0.72435367	-0.220807502	-0.049020279	-0.292499289	-0.133827083	-0.038882058	0.111852913	-0.076304873	-0.304263499	-0.159946268
S2462	P.1	0.855651645	0.198387289	-0.48193276	-1.127994159	-0.873611451	-0.616074483	-0.250192553	-0.316327335	-0.588359017	-0.635682417	-0.758883295	-0.067930608	1.208530011	-1.314526418	0.31003895	0.162139458	0.098281111	-0.116488042	-0.647892455	-0.28031028	1.418026363	0.467177184	-0.828019	-0.788510561	0.44067845	-0.499390807	0.273498998	-0.509461693	-0.175026968	0.110533709	1.969420243	-0.219892748	0.24151264	0.394315993	-0.732749397	-0.221295952	0.515788604	-0.241274345	0	-0.356608788	0.120791124	0.617976864	-0.325729002	0.169619075	0.538339017	-0.873777381	0.114356119	1.39672928
S2462	P.2	0.309947675	-0.524301086	-0.36663643	-0.753383726	-0.594289197	-0.792925737	0.101309115	-0.209716222	-0.627976438	0.006972606	-0.327366467	-0.439512513	0.565666368	-0.779306512	0.329551319	0.469758972	0.580309259	0.102466885	-0.253693304	-0.061085056	0.290939143	0.262448415	-0.396502172	-0.356993733	-0.059955602	-0.396190869	0.09817248	-0.406446037	-0.025226784	0.893191007	1.904616611	-0.331619632	-0.532204509	-0.491402716	-0.301232569	-0.537662186	0.441330514	-0.677009748	0.047729891	0.065957903	0.166313064	0.98979472	-0.544971597	-0.098121657	0.347698333	-0.670211052	0.356167018	0.977983565
S2462	P.3	0.431891296	-0.178792221	-0.238626185	-0.922537744	-0.918053097	-0.623179058	-0.240311144	-0.382511526	-0.757212502	-0.155644677	-0.408674775	0.153778058	0.969865301	-1.101264503	0.559682997	0.544866043	1.930097983	0.320989665	-0.389097556	-0.280320133	0.779036668	0.41320058	-0.603128962	-0.563620523	0.043506955	-0.518759518	0.170261162	-0.532072039	-0.231853574	0.553389362	1.959300516	-0.137970432	-0.069628125	0.092641198	-0.507859359	-0.09324695	0.176252407	-0.004477269	-0.016280292	-0.140668887	-0.731793347	2.263387869	-0.751598387	-0.09920637	0.285255176	-0.686235634	1.839706582	1.660490385
S2470	P.1	-0.048531423	-0.083906581	-0.254362443	0.120977041	0.212457592	0.127322937	0.449082001	0.324071211	-0.092403136	0.115748775	-0.210198009	-0.005546673	0.155053503	-0.50631352	0.242932365	0.020386046	-0.083832255	0.544303858	1.336898035	0.359296944	-0.000647471	0.059812926	0.141164353	-0.060946735	-0.057168684	0.100903811	0.09093608	0.283279493	-0.309650161	1.426913346	0.004530305	-0.103908838	-0.109986916	0.123122897	0.155618524	-0.149393456	-0.013978015	-0.137557524	0.545498707	-0.066802536	0.026967582	-0.264452018	-0.201725085	0.032156029	0.36051466	-0.216670903	0.400020293	-0.225862961
S2470	P.2	-0.067548818	-0.019409124	-0.339329069	0.090481076	0.11075532	-0.103482968	0.381106246	0.294680598	0.018580996	0.005214267	-0.161487563	-0.036352613	0.20106403	-0.569797012	-0.002862801	0.002494827	-0.000877933	0.400507813	1.236345447	0.324589673	0.048778235	-0.006121369	0.162270147	-0.087375842	0	0.123975105	0.112354603	0.259242564	-0.321395428	1.460961658	0.034007654	-0.099885146	-0.158147317	0.183220918	0.114771326	-0.152328497	-0.033804436	-0.152134951	0.448592653	0.05099777	-0.009932624	-0.25171019	-0.3785291	-0.071719943	0.393859288	0.117814588	0.320651308	-0.256100003
S2470	P.3	0.046895885	-0.075557082	-0.297075612	0.076122849	0.148815295	-0.034352629	0.462834429	0.255641322	-0.100669177	0.073157751	-0.200470442	-0.003894222	0.150440863	-0.508107517	0.032317396	-0.003439847	0.343092237	0.517314492	1.272293793	0.306978504	0.026306408	0.088565863	0.059974776	-0.107582945	-0.1230763	0.06744403	-0.015724058	0.250745638	-0.463385268	1.363149902	0.009390024	-0.151733572	-0.146326105	0.080884892	-0.15568742	-0.121389866	-0.086697314	-0.158234653	0.457177994	-0.033433278	-0.031367051	0.234060149	-0.313246052	-0.009630285	0.383764121	0.206175081	0.556548075	0.221241357
S2508	P.1	0.112904211	0.117478544	-0.33514041	-0.028514324	0.104566627	0.005678291	0.021987778	0.035087923	0.08452975	1.26031028	0.833071708	0.252670912	-0.149288468	-0.02049715	-0.827105469	-0.481756026	-0.201598065	0.025921944	-0.546551377	-0.19932024	0	0.020347994	0.245236848	0.203465645	0.08956024	-0.147611324	-0.083211165	0.246236589	0.190313353	-1.237617136	-0.284199945	-0.912424976	-0.058650621	0.194273988	0.275758522	-0.08120404	-0.151863262	0.415743088	-0.364932986	-0.240269467	0.193865782	-0.285554768	-0.355205699	-0.079193957	0.432068756	0.273059863	-0.08120404	-0.228907497
S2508	P.2	0.152789919	0.142975986	-0.42051355	-0.073676833	0.087454842	-0.056571113	-0.037256141	-0.000584972	0.065171413	1.191184573	0.727406533	0.074599724	-0.198009609	-0.153304781	-0.88252465	-0.474807586	-0.282084109	0.085597476	-0.473187329	-0.214626656	0.021792643	-0.020769061	0.351985301	0.115677453	0.087797202	-0.2387656	-0.121219399	0.26790412	0.13773385	-1.355170561	-0.243734344	-0.882728063	-0.014767243	0.129936766	0.160147462	0.037552576	-0.083338412	0.407745972	-0.3501419	-0.346074728	0.149539428	-0.318686352	-0.290033074	-0.072894878	0.392817354	0.233157139	-0.163069817	-0.22325134
S2508	P.3	0.069613711	0.158952171	-0.41652633	-0.063312944	0.108893671	-0.002804763	-0.034433165	-0.000782334	0.108295591	1.220861057	0.757467885	0.105071527	-0.167876846	-0.125260189	-0.874458528	-0.500950568	-0.170793438	0.026566261	-0.45807102	-0.223576827	0.044284498	-0.03706972	0.349958281	0.170491636	-0.034781921	-0.23334203	-0.113259862	0.281970973	0.106848933	-1.170008231	-0.32110379	-0.844004826	-0.001573767	0.148142913	0.231981615	0.012342807	-0.025070523	0.352208228	-0.354186302	-0.292203156	0.247703068	-0.274503466	-0.366808075	-0.028350559	0.42325365	0.244568222	-0.154489542	-0.17406636
S2510	P.1	0.072272597	0.106305808	0.18838223	0.169244861	0.156285957	0.12383952	0.204628873	-0.126533039	-0.088671953	0.419235406	0.056428161	0.127051699	0.103196737	-0.125285461	-0.577210319	-0.435440507	0.093479876	0.081083211	-2.353287229	0.220375258	0.061187049	-0.002619295	-0.159409248	-0.497920671	-0.037156732	-0.104278203	-0.05090727	0.135997147	0.051962863	-1.303409587	0.240800496	-1.553717984	0.013882434	-0.031283857	0.144759763	-0.007113679	0.088653912	0.116364954	-0.116694914	-0.189975532	0.403165934	0.035221249	0.852681371	-0.028148927	0.075171103	0.316854178	0.173331273	0.091473186
S2510	P.2	0.122889136	0.082816008	0.125845389	0.150041997	0.090752447	0.039121453	0.1367113	-0.137410391	-0.038022872	0.399814781	0.128454812	-0.018317674	0.061933589	-0.175537055	-0.4457787	-0.354649482	0.077126501	-0.018588265	-2.254903543	0.172504995	-0.027734509	-0.021487749	-0.160708167	-0.465706629	0.016621913	-0.077930536	0.005687144	0.142771911	0.069493327	-1.227624259	0.239815319	-1.565963421	-0.033502549	0.010487538	0.147085117	-0.031662436	0.063690046	0.072955032	-0.168833323	-0.213051235	0.480601983	0.108226542	0.813221485	-0.04317263	0.11558343	0.296463371	0.224187962	0.153479698
S2510	P.3	0.142860858	0.036896608	0.128629174	0.180071778	0.058386498	0.078499021	0.172072021	-0.119201725	-0.091175432	0.449313012	0.194961094	0.137948705	0.124785074	-0.161541075	-0.18526016	-0.298643878	-0.118353045	0.071788463	-2.3181009	0.199660648	0	0.025653827	-0.139587212	-0.469751898	-0.037502843	-0.080281275	-0.031398185	0.164539402	0.118010096	-1.348204348	0.185947582	-1.492891797	-0.06399452	-0.006750672	0.100329541	0.046422209	0.087683454	0.109478649	-0.091989846	-0.220589821	0.464736921	-0.248133062	0.782044013	-0.073466453	0.029412074	0.299441545	-0.023279988	-0.028744346
S2521	P.1	0.12779209	0.080145396	0.556033044	-0.129774343	-0.298613362	0.007790901	-0.716506582	-0.054704726	-0.171512525	-0.706541034	-0.541195866	-0.013155739	-0.128936246	0.201562613	0.948614809	0.515656799	-0.006320198	0.587394446	0.024725025	0.220404009	-0.101638316	-0.077078882	0.396900128	0.823089772	0.122255321	0.327405394	0.165156465	-0.267995846	0.752860167	-1.195860824	-0.334128578	0.615922066	0.075392562	-0.030843401	-0.128681822	0.077071436	-0.170420054	0.307216689	0.521337573	-0.06334787	0.005811048	0.137527474	-0.07410399	-0.013763953	-0.037947936	0.428576117	0.127443842	-0.016227516
S2521	P.2	0.15692667	0.092567105	0.493949319	-0.16561511	-0.325829482	-0.024065601	-0.677085272	-0.074833231	-0.136189093	-0.720518603	-0.365375699	-0.009137611	-0.065514796	0.159478706	0.766286513	0.498759266	0.153012937	0.571907257	-0.001373898	0.219755883	-0.077483137	-0.062939603	0.438616828	0.798565726	0.107031184	0.342123264	0.081780632	-0.264732513	0.613626743	-1.22643185	-0.300639379	0.621625887	0.027755993	-0.033850812	-0.110576267	0.06463014	-0.11672563	0.309442559	0.419916609	-0.062104102	-0.025583521	0.252355122	-0.262865306	0.015918844	-0.031056249	0.354911523	0.247450417	0.112653503
S2521	P.3	0.31727408	0.078286395	0.476745936	-0.086732093	-0.282828475	-0.136481574	-0.657259287	-0.070751342	-0.196585525	-0.678731619	-0.36202593	-0.02246527	-0.045777023	0.056538287	0.798967901	0.508129194	0.083952587	0.544723861	0.019992683	0.325441364	-0.11576701	-0.021183016	0.421638256	0.750944592	0.161767032	0.429724717	0.089567426	-0.187114794	0.630161727	-1.543145403	-0.267574908	0.519921198	0.027062651	-0.0412119	-0.195608172	0.134702602	-0.165784544	0.329115433	0.358160925	-0.117676941	0.017028607	0.360061922	-0.20549359	-0.006362407	-0.016081297	0.386140347	0.372953168	0.306770366
S2549	P.1	0.108031911	-0.091768643	-0.426960457	0.633141201	0.092171873	0.481976317	0.414897126	-0.517547348	-0.050559868	-0.26610621	-0.093162182	0.02424562	-0.057972513	-0.373223292	-0.747361261	-0.400886847	-0.219093347	0.262610347	0.557103958	-0.380334859	0.035609212	-0.00713416	0.84863834	0.668861983	0.291065706	-0.023364901	0.060409779	0.071310428	0.012591451	1.183708725	-0.244590193	-0.015985023	-0.022931416	0.057778609	-0.318048834	-0.062782264	0.06956136	0.186507663	0.065699868	-0.229630897	-0.057360556	-0.356452439	-0.263258931	-0.104455023	0.256552282	0.394374797	-0.455316061	0.128030689
S2549	P.2	0.040323074	-0.059403477	-0.469601292	0.550883782	0.0724529	0.384874146	0.362826493	-0.534650742	-0.08006322	-0.277367369	-0.151817572	0.032289191	-0.076434144	-0.447254255	-0.766799113	-0.336671609	-0.210135575	0.183466213	0.552495326	-0.424760528	0.057747693	-0.021606969	0.905919468	0.57168093	0.262272227	-0.062152709	0.054374395	0.065045922	-0.021585852	1.134087416	-0.240034964	0.012507851	0.00513354	0.004040148	-0.34968148	-0.052955422	0.078788484	0.207348204	0.01709095	-0.259406742	0.017495764	-0.316676847	-0.505049947	-0.116666122	0.225130803	0.547272825	-0.395245262	0.204555546
S2549	P.3	0.048091813	-0.035454905	-0.494490359	0.542384487	0.035333341	0.378267097	0.360255224	-0.508990484	-0.045237699	-0.280684168	-0.13593165	-0.019680882	-0.05449121	-0.45258823	-0.688912253	-0.379525239	-0.171760427	0.14801618	0.574310307	-0.439124205	0.104229938	-0.06247103	0.933372509	0.547258022	0.296669538	-0.020959809	0.095287871	0.085162238	-0.026757235	1.222272579	-0.228846342	-0.015957656	0.024670748	0.050180762	-0.282286996	-0.028780069	0.099919123	0.179689308	-0.028535441	-0.221750101	0.065521478	-0.312595757	-0.217244713	-0.079764134	0.223026519	0.409040354	-0.41361238	0.170346658
S2800	P.1	0.356127024	0.12464632	-0.431601419	-0.947070942	-0.831736243	-0.629663182	-0.250952768	0.321538359	-0.012426821	-1.285425191	-0.646965479	-0.078736749	0.082491159	-0.268099399	-0.566304806	-0.297735439	0.542162881	0.040690429	1.198999747	0.642287087	-0.170749751	0.497214196	-1.131911023	-2.051185081	-0.282370543	-0.426073805	0.089022459	-1.16494079	-0.245673216	2.909674812	1.514538918	0.373238955	0.140858145	-0.176760312	-0.647625369	-0.58053369	0.293969085	-1.158610564	0.287273033	0.066946927	-0.154253454	0.600263343	-0.013288302	0.141829614	0.102285979	-1.467066775	0.6087961	0.2426454
S2800	P.2	0.366938465	0.2110908	-0.37335419	-0.954005974	-0.967260895	-0.729111051	-0.276002697	0.255535045	-0.030241837	-0.942474026	-0.732429575	-0.091430156	0.010322208	-0.351626636	-0.497048499	-0.126247133	0.45729517	-0.070726471	1.078285817	0.523511697	0.082554456	0.403066884	-1.268746579	-1.786689989	-0.117065499	-0.192655027	0.316334197	-0.826681887	-0.639568845	2.821118867	1.428189961	0.310922639	0.158389269	-0.084253263	-0.624099119	-0.469674654	0.381022135	-0.931477416	0.257934869	0.026418963	-0.338870489	0.685768391	0.090513108	0.241282365	-0.100706859	-1.43018064	0.687177654	0.46161768
S2800	P.3	0.189263185	0.04654409	-0.215280923	-0.780788255	-0.940018147	-0.46899149	-0.286546956	0.333522728	0.045034546	-0.924257668	-0.620203699	0.015740565	0.036486606	-0.171061223	-0.31617801	-0.036512876	0.149278638	0.139950978	1.161328332	0.59954369	-0.178482501	0.421280504	-1.43495051	-1.678314754	-0.070899698	-0.310877614	0.12442156	-0.880391885	-0.644257477	2.953426421	1.325744304	0.458067615	-0.084619342	-0.10869852	-0.452000119	-0.465408325	0.202181199	-0.920180831	0.328788607	0.207733253	-0.36183129	0.297377492	0.123030832	0.117344559	-0.060153703	-1.240584328	0.327766333	0.018826612
S2583	P.1	0.078573838	-0.103070824	-0.267385735	0.199853568	-0.090205801	0.187114958	0.208116977	-0.051893298	0.02318171	-0.343838077	-0.378851478	-0.161358533	-0.104037741	0.348158881	0.147695109	-0.041389233	-0.042747833	0.024206653	1.116808649	0.311219066	-0.056270217	-0.037294538	0.10123835	-1.274147791	-0.196160487	0.286881783	0.054149156	-0.242031578	0.088490235	1.042441708	0.33974183	0.316748887	-0.078712003	-0.117782646	-0.10534118	-0.108890551	0.108755886	-0.240281907	0.021156866	0.697258479	-0.182243879	-0.055961624	0.359898866	-0.065439865	-0.155403042	0.001274121	-0.080694996	0.108889978
S2583	P.2	0.002084025	-0.170223328	-0.352018975	0.214974789	-0.080400078	0.171940557	0.201496723	-0.049032594	0.106432455	-0.306157727	-0.320301822	-0.037865031	-0.130600568	0.239596744	0.059423162	-0.005510561	-0.076376454	0.025272096	1.10630526	0.300661503	-0.041488936	-0.074562306	0.195627738	-1.256921985	-0.170814343	0.354232667	0.114709622	-0.174217929	-0.011259696	1.212554435	0.347658815	0.287813799	-0.078665432	-0.001096383	-0.012141417	-0.066793779	0.184144301	-0.206626728	0	0.766025042	-0.170195541	-0.140686909	0.248585901	-0.028032558	-0.055474464	-0.179761012	-0.117634767	0.116608623
S2583	P.3	0.180941477	-0.226935961	-0.259931596	0.177101333	-0.099217784	0.048623578	0.258214311	-0.030722495	-0.045597028	-0.371516058	-0.356013737	-0.152759763	-0.098483744	0.322311435	0.092058405	-0.10656461	0.095585636	0.051936742	1.165562601	0.347177843	-0.033710813	0.038153888	0.054071705	-1.341285038	-0.204492225	0.304812457	0.014229338	-0.225597421	-0.026928008	1.111291078	0.372589962	0.330638246	-0.007373969	-0.127462101	-0.137742097	-0.061728466	0.061999148	-0.238938062	-0.014615609	0.676734501	-0.222943905	0.113619542	0.270033366	-0.086040729	-0.135243084	0.025616786	0.186557245	0.250419979
S2596	P.1	-0.279545951	0.125440759	0.573611061	-0.259013214	-0.601303504	-0.118730576	-0.2539557	0.301061148	-0.115883935	-0.637345723	-0.628517277	-0.219437072	0.270026361	0.634232629	-0.16000751	-0.109868126	-0.28544945	0.209072484	0.50231778	0.073982014	-0.130307264	-0.055467233	0.09248722	0.403114199	0.199415476	-0.119027416	-0.023303261	-0.51052515	0.295609586	-1.235793292	-0.433525825	-0.355123644	-0.15495133	-0.068507648	0.051426382	0.118746163	-0.200786599	0.007294663	0.405561166	-0.244338131	-0.107839901	-0.087729905	0.418041364	0.073444123	-0.044633053	-0.019865861	0.057210008	-0.203282839
S2596	P.2	-0.226527253	0.099431038	0.540461382	-0.283140447	-0.606933423	-0.125369019	-0.081700378	0.33101401	-0.117793064	-0.662870738	-0.583786364	-0.32975049	0.41684667	0.600881223	-0.452213437	-0.13742216	0.163027776	0.228242908	0.553586625	0.046568211	-0.157431588	-0.09457024	0.195457077	0.389393328	0.14727711	-0.087701585	-0.063382635	-0.562845553	0.195491209	-1.53931333	-0.377792969	-0.350580232	-0.121163616	-0.079540281	0.0701769	0.120136598	-0.052519927	-0.022550016	0.411426791	-0.310113991	0.174075327	0.428309342	0.355488693	0.042220972	-0.045052382	-0.001209302	0.468134997	-0.015700613
S2596	P.3	-0.309906374	0.120310998	0.546549742	-0.311552217	-0.600748716	-0.114234278	-0.268561397	0.361470887	-0.227911551	-0.659304231	-0.657817908	-0.390947295	0.276679889	0.616076237	-0.749522649	-0.223346849	-0.154743918	0.225788413	0.577010786	0.000347211	-0.182589861	-0.049471533	0.064810907	0.351741043	0.424282295	-0.127537714	-0.113298134	-0.56524297	-0.007646705	-1.251391394	-0.450954179	-0.363706761	-0.116407634	0.002221491	0.098963229	0.14657205	0.002546213	-0.040226975	0.249594991	-0.340566822	0.042413753	0.055905332	0.423600725	0.073080804	0.023670803	0.034415199	0.21574478	-0.112378872
S2661	P.1	0.240704723	-1.205784691	0.605241111	-0.356452534	0.046719819	0.226831962	0.337560145	0.700620545	-0.005227441	-1.76621284	-1.14499256	-0.295305119	0.413125326	0.489312084	0.459041307	0.741742357	0.594201707	-0.149659999	1.512162532	0.132058076	-0.270082869	0.111581525	-0.226315533	-0.824512298	0.130602946	-0.509143227	-1.065679648	-0.631760532	-0.306902768	2.743191932	0.819514053	0.333030178	-0.063139995	-0.445888798	-0.621357093	-0.341182904	0.03485527	-0.72611874	0.386927745	0.099374308	-0.299904491	1.042365004	-0.634852683	-0.005177742	-0.214800142	-0.08510225	0.922174251	0.137537957
S2661	P.2	0.113920998	-0.161880048	0.594430142	-0.378789128	0.008606101	0.212117184	0.373230751	0.703934815	0.210555015	-1.501790168	-1.09611176	-0.052052091	0.479004142	0.44289123	0.426083872	0.834063717	-0.141442478	-0.150119155	1.540049477	0.118493266	-0.282889415	0.211578836	-0.364569281	-0.794671723	0.029248237	-0.366174217	-0.140710731	-0.578250252	-0.644387007	2.771472546	0.855107236	0.257619927	-0.124535429	-0.469043692	-0.642443916	-0.396663675	0.053204739	-0.473534448	0.375079649	-0.053687897	-0.370067684	0.360314099	-0.658043195	0.253399079	-0.00812433	-0.121734523	-0.01599686	0.01910964
S2661	P.3	0.133813791	-0.044469909	0.600694791	-0.375606601	-0.057670851	0.191014067	0.322539412	0.781162301	0.207655643	-1.361011702	-0.928317466	-0.012163845	0.357846323	0.467228316	0.730102526	0.913349889	0.141555914	-0.168583905	1.494776839	0.152798197	-0.1703993	0.261091971	-0.186417758	-0.836664908	0.216864657	-0.363564712	-0.032901873	-0.613368107	-0.227869471	2.587547205	0.742876286	0.37515195	-0.049437569	-0.241311887	-0.670258983	-0.218839466	-0.003392696	-0.537300947	0.382809514	-0.086965304	-0.37090716	0.485781406	-0.5047348	-0.019876525	-0.009786102	-0.099154203	0.424407072	0.344613042
S2734	P.1	-0.245272072	0.172305937	0.601950724	-1.131435399	-1.016932495	-1.026522656	-0.530135104	0.575660602	0.046116288	-0.217183161	-0.36483408	-0.160043328	0.07333094	0.544816662	-0.161643857	0.308569001	0.293210476	0.391155838	1.015079993	-0.168412334	-0.513605298	0.038127502	-0.446404871	0.103885481	0.035147232	-0.197081471	0.121324457	-0.262209048	0.672793141	-0.621439195	0.390180871	0.587182405	0.200465537	-0.090968166	0.209913344	0.033413879	-0.028852272	-0.206731029	0.555132332	-0.280291463	-0.004683908	0.155521797	-0.605113919	-0.187249851	-0.222067518	-0.619289596	0.470204651	0.058033463
S2734	P.2	4.247869262	0.068896515	0.508305146	-1.140939622	-1.179894604	1.20668314	-0.298907539	2.146784065	0.171314469	-0.326301945	-0.459376052	-0.19748611	-0.164711688	0.37060159	1.172676542	0.193640322	0.167118863	0.226195063	0.873785723	-0.282831523	-0.352868491	-0.098694001	-0.576050031	0.010028168	0.046435965	-0.304796469	-0.00376181	0.884050948	3.694971341	-0.348488304	0.258163511	0.337342433	-0.018402809	-0.071311086	0.353244597	0.097718819	-0.096332404	-0.323084256	0.463979151	0.859364082	-0.304921785	-0.188264338	4.94791176	-0.087621171	-0.019374154	-0.766875831	0.402541648	-0.218813958
S2734	P.3	-0.37426331	0.079900042	0.591273631	-1.159151027	-0.900063388	-1.068487721	-0.322580184	0.582381849	-0.094740674	-0.148179153	-0.324251561	-0.030826789	0.059003426	0.550375733	-0.425384162	0.272578525	0.182525713	0.4260384	1.009926205	-0.118822973	-0.142884937	0.07818951	-0.525590559	-0.077533507	-0.053023237	-0.128521886	-0.052659254	-0.298786477	0.526639882	-0.678755191	0.448386247	0.565233961	0.162887803	0.003056083	0.15139063	0.135537539	-0.136436728	-0.277893613	0.47763568	-0.339497718	-0.262798528	-0.404108647	-0.253554295	0.019329144	-0.364798941	-0.626388101	0.327705867	-0.165035159
S2645	P.1	-0.026784036	-0.069646791	0.569504495	-0.425208035	-0.458677119	-0.256321453	-0.809885222	-0.278948491	0.087180668	0.125788517	-0.10956159	0.222102499	-0.187140087	0.627442105	0.515294985	0.288079319	0.461122579	0.235366629	1.550749526	-0.091023542	-0.177521458	0.012267203	-0.484543394	0.095700607	-0.010035769	0.365295319	0.142427715	-0.143373229	0.492324812	-0.575269807	-0.179071022	-0.370505491	0.040091513	-0.085100022	-0.242817873	0.175202989	-0.06557511	-0.241943334	0.333553117	0.305716712	-0.069744194	0.445995153	-0.248681756	0.001567862	-0.101398302	-0.850982839	0.475729588	0.218500327
S2645	P.2	-0.017334025	0.189509036	0.551911354	-0.410755677	-0.385724153	-0.258429311	-0.738606788	-0.233673005	0.05093724	0.212952757	-0.064380438	0.16208544	-0.183542105	0.577153061	0.647714903	0.372637573	-0.375649948	0.247499621	1.539907056	-0.107870249	-0.124096584	0.039318944	-0.386201131	0.104340528	0.001263704	0.366058153	0.172487551	-0.107466723	0.488345842	-0.783313817	-0.147741732	-0.266808414	0.028517494	-0.12191036	-0.242689479	0.228279306	0.042063732	-0.241460897	0.356074589	0.216927756	0.008454457	-0.21506152	-0.275324769	-0.040256216	-0.091070283	-0.80708333	0	-0.141530704
S2645	P.3	-0.100331709	0.278347956	0.480237694	-0.464910636	-0.412742488	-0.257474303	-0.760804597	-0.270323601	0.216164785	0.196389307	-0.136424032	0.16656747	-0.256481402	0.4707867	0.627983213	0.340359458	0.072863602	0.174884465	1.474331532	-0.102984939	-0.158666926	0.027541571	-0.505398252	0.100693575	0.055197528	0.368708171	0.194481929	-0.137795906	0.60517127	-0.625081619	-0.18079605	-0.341320223	-0.00964508	-0.058340889	-0.223715603	0.282617209	0.04898067	-0.248291904	0.269485247	0.357765973	0.072847197	-0.328967862	-0.305975711	-0.030572771	-0.106951877	-0.8196321	-0.021561099	-0.161661417
S2653	P.1	0.05426717	-0.001412334	-0.159607648	-1.024433803	-0.570614191	-0.497281607	-0.122931504	0.328183382	-0.073167735	-0.19423158	0.121037895	-0.027702273	-0.059541056	-0.407421759	0.256637084	0.170902761	0.11151911	0.387323555	1.134859459	0.572149045	0.291699645	0.064575416	-0.442383133	-1.258417032	-0.157559478	-0.072183818	-0.027681035	-0.411500206	-0.413459624	3.364124627	0.973079167	0.013529005	-0.010507263	-0.030970543	-0.085194908	-0.105995713	-0.085331161	-0.625264852	0.199501946	0.431811138	-0.184032361	-0.034770426	0.823566856	0.06584339	-0.059969343	-0.766102487	0.185130277	0.182773702
S2653	P.2	0.057043106	0.025415471	-0.163728499	-1.105629917	-0.586515811	-0.494715412	-0.111988497	0.305146895	0.02211686	-0.189740345	0.091536867	-0.034951294	-0.050202343	-0.445853534	0.275698632	0.210099156	-0.055509118	0.332020219	1.092019608	0.568594877	0.286461792	0.06743594	-0.383668156	-1.239789833	-0.142807659	-0.04590342	0.007681808	-0.352046328	-0.345120637	3.312222979	0.950451733	0.003277981	-0.058105586	0.029119232	0.009539421	-0.135812932	-0.131148557	-0.585883329	0.212321947	0.520770962	-0.172819351	-0.236668557	0.908883514	0.07383102	-0.020716477	-0.777335674	0.005519468	0.148393465
S2653	P.3	-0.009103132	0.079646658	-0.090809537	-1.059933945	-0.654690767	-0.522852477	-0.114848765	0.318888305	-0.067834908	-0.259449375	0.15575476	-0.051601741	-0.020723299	-0.418961283	0.396419716	0.160784886	0.048499524	0.47212015	1.068102181	0.511985168	0.261460179	0.082756785	-0.451106413	-1.257150276	-0.154159666	-0.064593844	0.008770256	-0.439637796	-0.197103572	3.313019988	0.912835367	0.02923791	-0.067382079	-0.000645424	-0.044588254	-0.116558136	-0.050347077	-0.608631991	0.219103916	0.381818752	-0.119732434	-0.193519861	0.839239938	0.054247846	-0.025701219	-0.738501789	0.077009403	0.177798537
S2650	P.1	0.041406322	0.065230674	-0.180993177	0.73095376	0.622666469	0.81767885	-0.063848665	-0.251801128	0	-0.047190046	0.234534433	0.103263658	-0.041103157	-0.217913611	2.326491016	1.633510587	-0.072948057	-0.199162092	0.688383714	-0.091540832	-0.022367862	-0.003133924	-0.187812774	-0.033306909	0.021319123	-0.023938055	0.020347556	0.254618524	-0.16248285	2.123243194	0.279012446	-0.1220773	0.061850673	-0.00045071	-0.047132932	-0.100591384	0.094515551	-0.093960056	-0.128178147	0.029008752	-0.003133924	-0.244037317	0.014487031	-0.073776592	0.008359	-0.788246388	-0.187640293	-0.108441074
S2650	P.2	-0.087487854	0.053326277	-0.266741805	0.698329515	0.608277755	0.739736825	-0.044488214	-0.228548939	0.028049714	-0.042353074	0.258180054	0.068902318	-0.026606806	-0.263241064	2.158694286	1.577228007	-0.045371194	-0.239077619	0.639580773	-0.107435638	0.00090989	-0.048491014	-0.134780933	-0.063990182	0.133744144	0.009545764	0.010695456	0.237578016	-0.460951076	2.160165927	0.300845274	-0.179326988	0.047397281	0.080524433	-0.014650554	-0.102432084	0.07228614	-0.111958571	-0.154892796	0.106578139	0.016309465	-0.113109	-0.139203964	-0.065074649	0.051648258	-0.821345315	-0.142444335	-0.040082315
S2650	P.3	0.003688409	0.023916906	-0.275755168	0.61248662	0.544826929	0.688976797	-0.050796112	-0.248742789	-0.048704554	-0.028067786	0.22616135	0.078467775	0.014592178	-0.253095487	2.214531322	1.604440372	-0.071011445	-0.190864373	0.716590939	-0.090803441	-0.023882378	0.040520887	-0.169538083	-0.027381997	0.038624712	0.02176737	-0.04587879	0.253622608	0.050020883	2.176367775	0.295694055	-0.157445796	-0.000563508	-0.000172295	-0.063125326	-0.027394001	0.049930347	-0.09705043	-0.170658466	0.039666138	-0.015868974	-0.235066523	-0.074997642	-0.026577353	-0.049696858	-0.724811007	-0.177340819	0.032941672
S2668	P.1	0.203245672	0.120114024	-0.013091999	-0.453806482	-0.331904545	-0.433468611	-1.058113531	-0.167308398	-0.066552779	-0.998257297	-0.755529496	-0.041042614	0.08892185	0.35629286	0.410714549	0.149742094	0.037836628	-0.278231584	-1.347515007	0.101706176	-0.044756989	-0.059146625	-0.377218677	0.975796074	0.391435715	0.041624556	0.043459201	-0.312589222	-0.051329623	-1.320984265	0.217674509	-0.498261684	-0.017670668	-0.012075015	0.067016523	0.041719692	-0.081964545	0.013355407	0.384600118	0.014195066	-0.052271284	-0.153850441	0.87792031	0.05879811	-0.017852647	-0.586568085	0.02968414	0.083162323
S2668	P.2	0.127460568	0.036984005	-0.079729874	-0.402873671	-0.277824269	-0.220453137	-1.052695613	-0.166896319	-0.028862785	-0.973318712	-0.600902112	-0.077001039	0.168975071	0.353660852	0.311819948	0.094503082	0.086105925	-0.159516056	-1.290116478	0.150979281	-0.013383751	-0.078300205	-0.330416273	0.999901393	0.457636866	0.03567086	0.019131632	-0.33620041	-0.260345043	-1.153381473	0.205875186	-0.443312265	-0.059425148	0.018242526	0.150138381	0.071007621	-0.05551127	-0.021087502	0.385997042	0.019092439	-0.033821025	-0.171297495	0.785723062	0.094974255	0.008659266	-0.566486851	0.021818019	0.04682681
S2668	P.3	0.173169341	0.053374418	-0.00102293	-0.448977135	-0.340421308	-0.271225082	-1.201787214	-0.163789869	-0.087761562	-0.962343661	-0.737201455	-0.052642463	0.224502746	0.301132445	0.151758036	0.158124236	0.003225629	-0.228695649	-1.289731536	0.13059134	-0.051845403	-0.024550871	-0.431721124	1.021144575	0.443018301	0.056380989	-0.019124772	-0.333337159	0.040887016	-1.321971424	0.277359667	-0.486513642	-0.036821624	0.019505045	0.090913816	0.045778091	-0.08996061	-8.77E-05	0.380176366	0.045596587	0.052654556	-0.154225553	0.864392374	0.07327175	-0.041260083	-0.535950674	0.019999076	0.07223206
S2688	P.1	0.271599527	0.105631376	-0.31354438	-0.243649643	-0.280984187	-0.043121325	-0.700738491	0.328616453	0.130927105	-1.099245243	-0.327323898	-0.034506791	0.163149483	-0.583239399	0.195074336	0.230896804	0.288948355	0.663949632	1.074272792	0.680929321	-0.010465542	0.458256196	-1.246106858	-1.23935681	-0.288689209	-0.17128786	0.13794143	-0.548140508	-0.279106356	2.252754395	1.075947769	0.332336823	0.089758355	0	-0.439759021	-0.047728783	0.54834913	-0.762433027	0.150432322	0.393534443	-0.150481784	0.231406033	0.151627151	0.002151828	-0.10956484	-0.879687857	0.250391433	0.293325027
S2688	P.2	0.093848199	0.103960549	-0.22247788	-0.184524381	-0.2034498	-0.057359952	-0.559558522	0.411659193	0.166150424	-1.094854177	-0.286637641	-0.058537083	0.048490156	-0.405593472	0.432336317	0.357052604	0.222646524	0.770530952	1.15645655	0.845595602	-0.072391958	0.417433907	-1.056566972	-1.058539018	-0.172985925	-0.075148157	0.038398638	-0.408385109	-0.338889261	2.404559775	1.088470888	0.460836179	-0.044296936	-0.096348345	-0.302839106	-0.141249081	0.510500715	-0.66480916	0.234039931	0.475584596	-0.121736441	0.030735953	0.195962044	0.015373951	-0.130402294	-0.746968002	0.188589828	0.018618199
S2688	P.3	0.072064895	0.182243429	-0.321877562	-0.134463244	-0.208421667	0.065312463	-0.594611047	0.413434166	0.162176205	-0.973831173	-0.234406741	-0.10515569	-0.006914528	-0.377990859	0.483678106	0.305517945	0.261405872	0.750895943	1.133825332	0.748694653	-0.118824168	0.346598863	-1.231207622	-1.040977404	-0.23848165	-0.024613316	0.058707542	-0.339479896	-0.417860828	2.459156823	1.011854474	0.459514304	-0.026126554	-0.066967199	-0.285498647	-0.104096738	0.496975866	-0.73112515	0.177032838	0.518049897	-0.225967486	-0.045091476	0.25825984	0.023753347	-0.173912643	-0.781235502	0.152556266	0.124679275
S2686	P.1	-0.024054473	-0.099574631	0.025017889	-0.378897629	0.001282452	-0.225557132	0.514735855	0.047347316	-0.055949577	0.594134998	0.615118122	-0.100881187	0.045107077	0.07891336	0.711114259	0.612373336	0.292393316	0.154403925	0.382720665	-0.346731473	0.629600724	-0.025864197	0.321905954	-0.01325996	-0.178307055	-0.358910807	-0.135806234	0	-0.495401666	0.360067367	0.244526373	0.215212977	-0.013882265	-0.024585259	0.06715795	0.059880652	0.150875905	-0.043652372	-0.63935295	-0.075309069	-0.309256143	0.062357847	-0.023833746	0.050058719	-0.080166412	0.595270693	-0.038288354	-0.102748068
S2686	P.2	-0.041347204	-0.036930406	-0.014506534	-0.463147764	0.005488914	-0.208247635	0.421826401	0.036508945	-0.037399526	0.608511846	0.592708722	-0.122217399	0.031919363	-0.035211251	0.744150272	0.568447353	0.339995258	0.102305816	0.351028211	-0.346716702	0.587638856	0.008448072	0.360861796	-0.068476354	-0.169632506	-0.341468503	-0.110842704	0.015583746	-0.510124262	0.382106284	0.197632911	0.12694805	-0.097038646	-0.000366105	0.071015417	0.057005013	0.146164702	-0.09171692	-0.531809173	-0.023970139	-0.271354216	0.207185786	0.028896148	-0.026596292	-0.111198235	0.473232008	0.168314163	-0.071319867
S2686	P.3	0.008517304	-0.086804443	0.022167085	-0.287667264	-0.03641147	-0.289626151	0.51238971	0.083316368	-0.068294775	0.658163037	0.626824962	-0.196586722	0.032613691	0.054307419	0.825358809	0.605812289	0.245098922	0.222121301	0.399940474	-0.335045137	0.452761187	0.04246603	0.363761099	0.00147367	-0.101145975	-0.361658953	-0.128515033	0.042792002	-0.332856619	0.359194133	0.161329973	0.241732946	-0.124484565	0.040182168	0.051922045	0.084954826	0.131179552	-0.065362636	-0.52762421	-0.026779742	-0.293609994	-0.08014229	0.042014943	-0.028747839	-0.123090505	0.489097573	-0.033612942	-0.160257693
S2718	P.1	0.039518599	0.361492366	-0.208184589	-0.078402937	0.400409372	-0.248285806	-0.083410555	0.286367954	0.094094841	-0.38160911	0.034444731	0.053443633	0.063457159	0.162083913	-0.223137614	-0.228299383	0.004255401	-0.088342252	-1.777614934	0.009224109	-0.010567233	-0.060256411	-0.083161015	0.762322671	0.277925744	0.102215907	0.150976724	0.593852142	0.439775543	-1.319653016	-0.303208096	-0.85530084	0.061195497	0.007437716	0.0275778	-0.129191431	-0.035501575	0.346668523	-0.086475859	-0.079668057	0.091018662	0.156728648	-0.301332663	0.078184178	0.106806889	0.101918769	0.015845226	-0.088469701
S2718	P.2	-0.01592301	0.384331379	-0.244773877	-0.072896552	0.47592133	-0.111113181	-0.143301804	0.207806734	0.191620383	-0.332741679	0.078033758	0.209830073	0.050218797	0.061563088	-0.519198186	-0.24827722	0.051256664	-0.106178743	-1.744043921	-0.070916704	-0.006894485	-0.078463767	-0.094518873	0.717645989	0.318018168	0.104998657	0.077262129	0.560472499	0.301047679	-1.263570933	-0.281987334	-0.742203015	0.024139363	0.091356081	0.116824359	-0.049143747	0.012744347	0.313666974	-0.114636551	-0.061137239	0.056961764	0.180707663	-0.172105034	0.068631258	0.080894118	0.055281073	0.002455955	-0.017435734
S2718	P.3	0.012262895	0.278883709	-0.281082065	-0.189968913	0.313458752	-0.292457949	-0.042107512	0.242412833	0.158009082	-0.421803352	0.017796927	0.186650672	0.00431099	0.064158087	-0.640419398	-0.204940504	-0.066983533	-0.154065604	-1.707618557	0.038513008	-0.050026547	-0.094233253	-0.030142527	0.757433397	0.319280446	0.142447153	0.027318415	0.570229296	0.498920685	-1.550633996	-0.277105895	-0.918892154	0.069775663	0.043451369	0.099711254	-0.080752957	-0.127370263	0.322905569	-0.166353004	-0.074289157	0.076546043	0.074504211	-0.20291613	0.023367684	0.049950806	0.058820486	-0.118139808	-0.086546668
S2731	P.1	-0.146103843	-0.100176152	-0.265677362	-0.189896389	0.127377372	0.097371692	0.116548084	0.514096089	-0.047195751	-0.845073854	0.208636586	-0.107309155	0.031136141	-1.075641526	1.737544563	1.476786463	0.038538555	-0.395981719	0.22485951	0.042309634	0.648136473	0.061807316	0.026970588	-0.595422425	-0.041688433	-0.134418034	-0.108512384	0.138786695	-0.125296864	3.032063485	-0.015317718	0.680174353	0.03329272	0.106426341	0.201333336	0.076612859	-0.068140628	0.007377214	-0.177565635	0.110877184	0.020939617	-0.082486225	-0.242919743	0.06281268	-0.001648463	0.539259	-0.106730511	0.416884264
S2731	P.2	-0.174567772	-0.069389323	-0.309877244	-0.217237776	0.062985628	-0.062924066	0.180921895	0.529591675	-0.052059076	-0.91845775	0.16982616	-0.165412153	0.085143815	-0.933741206	1.822097296	1.543153856	-0.00904257	-0.372341473	0.205309316	0.130996659	0.68515744	0.046748461	0.141731923	-0.499409006	-0.075751083	-0.150261262	-0.05194551	0.196870513	-0.089180693	2.869914525	0.090050433	0.569293778	0.019937493	0.024665407	0.185473214	0.110226891	-0.014497374	0.024446536	-0.151402953	0.03056968	-0.044652049	0.220623342	-0.375548401	0.04909575	-0.015035453	0.515658973	0.096575084	0.548667183
S2731	P.3	-0.241284373	-0.229488674	-0.362099038	-0.213401192	0.10574962	0.121288203	0.11214837	0.501000705	-0.184092743	-0.8516839	0.319341639	-0.117134818	-0.022302134	-0.984832714	1.807170455	1.477693719	-0.174775092	-0.362852719	0.205319493	0.012127878	0.647592339	0.150161177	0.034297039	-0.59460737	-0.154821149	-0.157221753	-0.134855652	0.096772758	-0.045232172	2.94387559	-0.019653347	0.55596309	-0.023619965	0.100532674	0.208923039	0.245047919	0.005816685	-0.118705338	-0.26768928	0.10497846	-0.073549528	-0.129914981	-0.237063425	-0.0288166	0.001174561	0.734960574	-0.182202101	0.389196104
S2765	P.1	-0.022543269	0.307422291	-0.138879547	0.122525949	0.489367295	-0.028139386	0.247493526	-0.105972617	-0.005553998	-1.010372288	-0.02865008	-0.141665196	-0.021957752	0.312992514	-0.846320564	-0.380760744	0.329873082	-1.320513961	-2.599741122	-0.11931813	0.020488092	-0.06720378	0.067906256	-1.61810026	-0.169216278	-0.03924003	-0.038636825	-0.178778797	0.769294275	-1.520871559	0.018357073	0.575485198	0.119304426	0.129709033	0.423263013	-0.09213054	-0.052278071	0.231736989	-0.015942104	-0.080559774	0.130216538	0.145140731	0.640102561	0.052891775	0.307842796	0.623045056	-0.054382929	0.011644564
S2765	P.2	-0.014003142	0.296042766	0.019101664	0.058915575	0.430123135	-0.066464599	0.104766953	-0.111980698	-0.024739092	-0.919415129	-0.080289412	-0.052153761	-0.022243944	0.3807234	-0.732716362	-0.39255724	0.166127134	-1.376223864	-2.178481892	-0.234047103	0.067533632	0.071590612	-0.02021066	-1.799821933	-0.230567052	-0.021851331	0.024363655	-0.197957545	0.729747734	-1.213542942	-0.08106546	0.504190423	0.134544266	0.283692831	0.415683131	-0.127511594	-0.081151299	0.201122765	-0.069647003	-0.098256016	0.146804295	-0.171524193	0.614192246	-0.013733692	0.350622456	0.740434574	-0.233910284	0.138536364
S2765	P.3	0.024983998	0.336796919	-0.195032376	0.125478529	0.405126127	-0.179146634	0.254370156	-0.051495506	-0.057372563	-0.904345862	-0.045940969	-0.117907417	0.041127299	0.264384009	-0.618162936	-0.319437919	0.050224985	-1.273458507	-2.517293758	-0.078498728	0.017755941	-0.001768732	0.181298532	-1.713257289	-0.16662754	0.001337232	-0.074703545	-0.115212061	0.931956837	-1.502184261	0.027496553	0.549013996	0.122374747	0.190116593	0.432854715	-0.058163776	-0.060629304	0.262923967	0.028867713	-0.077180603	0.127599963	-0.083108234	0.666032694	0.002591565	0.230935734	0.489076416	-0.115254388	-0.039319113
S2755	P.1	0.231467199	-0.047242829	-0.054405898	-0.120566557	-0.361120722	-0.24733282	0.062690647	0.357034396	-0.074814844	-0.417447818	-0.634281352	-0.071096445	0.125758521	-0.026470447	-0.743128372	-0.350982935	0.266097596	0.712397834	0.958705591	0.717950333	-0.167777525	0.18603646	-0.771329788	-0.979497384	-0.062849606	-0.361038869	0.061300036	-0.799275649	-0.684980713	2.786723785	0.756641675	0.33864364	-0.059052001	-0.183801827	-0.148508075	-0.13154254	0.55613138	-0.424814008	0.283928331	-0.039683271	-0.305180563	0.018489846	0.267180636	0.106189588	-0.275721331	-0.024997463	0.22404844	-0.229513612
S2755	P.2	0.257799034	-0.003713748	-0.095987992	-0.10557979	-0.399054677	-0.073354425	-0.039967904	0.235317041	-0.135212818	-0.530014923	-0.648698129	-0.026770535	-0.461897441	-0.15426017	-0.738958859	-0.281071028	0.178192673	0.552745831	0.929332786	0.61523006	-0.105650968	0.218857541	-0.547694751	-1.022364987	-0.185064864	-0.160178086	0.029045129	-0.755279478	-0.448654714	2.702582998	0.680706511	0.315828117	-0.093689827	-0.062564407	-0.010576713	-0.200255668	0.453576776	-0.307241673	0.129019871	0.116649642	-0.499609564	0.123084237	0.195689835	-0.199959396	-0.009933329	-0.154384915	0.190680182	-0.229609521
S2755	P.3	0.18343461	-0.215014453	-0.098972676	-0.092392112	-0.428628877	-0.288281762	0.01492314	0.232115592	-0.041213339	-0.392208286	-0.662975953	-0.017689232	-0.036400501	-0.12048287	-0.895236731	-0.278185989	0.421472503	0.674561595	0.953623463	0.700773296	-0.113801801	0.265832891	-0.854654752	-1.030350187	-0.480738187	-0.290370602	0.110249386	-0.917297079	-0.024089027	2.761827034	0.787000886	0.382520285	0.040885774	-0.192571684	-0.13669965	-0.009217685	0.476574509	-0.334942748	0.129148104	0.099031315	-0.364744059	0.281683482	0.20198572	0.055743692	-0.163269498	-0.055519114	0.350678134	0.080657339
S2761	P.1	0.023330018	0.042614104	-0.335887038	-0.855012877	-0.728155065	-0.996631962	0.694226626	-0.588975631	-0.080097975	0.130747971	-0.214227067	0.101803128	0.173288036	-0.261716336	-0.29214016	-0.070309004	-0.022510461	0.044787666	-1.10329435	0.216551826	0.035530511	0.001137857	0.90436629	0.263262735	0.192312978	-0.035847238	0.088547898	-0.056261896	-0.111783092	-1.443721527	-0.219589689	-2.287493609	-0.007179013	0.002589111	-0.09771769	-0.030759889	0.244010796	0.365767962	-0.204210164	-0.356135204	0.23001644	-0.100307687	-0.546625187	0.069800483	0.324278151	0.294354588	-0.441951788	0.091568589
S2761	P.2	-0.179068911	0.101079608	-0.299444814	-0.832090722	-0.739135089	-0.973672474	0.771989539	-0.712414973	-0.022394269	0.247927751	-0.271747089	0.146331237	0.209795347	-0.171255437	-0.596130384	0.002716814	0.133996536	0.067890559	-1.048678197	0.28135217	-0.304702402	0.028532161	0.977012873	0.296993467	0.212456373	-0.13253757	0.16163991	-0.07075892	-0.062220844	-2.145617875	-0.172389556	-2.520085806	0.049379739	0.027229114	-0.10251212	-0.060768543	0.314272055	0.427357832	-0.307424159	-0.322582065	0.23796793	0.057661445	-0.650051426	0.097918531	0.396643877	0.472542966	-0.122758583	0.217564197
S2761	P.3	-0.064481788	0.058955969	-0.25222151	-0.986890221	-0.720625968	-0.932412467	0.720210744	-0.625427605	-0.07788473	0.139403554	-0.271835551	0.109265578	0.15663382	-0.197074879	-0.653598989	-0.028003532	-0.119659012	0.023330706	-1.057957849	0.280400617	0.028779082	0.026400149	0.934220316	0.301469771	0.123555729	-0.056161617	0.068738758	-0.083358632	-0.266137838	-1.622565491	-0.17909654	-2.433510214	0.034408169	-0.000702814	-0.067035616	-0.127867537	0.290897767	0.392554437	-0.341794702	-0.18805974	0.269785829	-0.090309739	-0.478231098	0.098025658	0.330617328	0.410310464	-0.448647834	0.169524211
S2767	P.1	-0.06770537	0.099167676	0.156715145	-0.071735552	0.036962765	-0.019167925	0.090493794	-0.01488495	-0.075924475	0.228439223	0.627093593	0.08536702	-0.134580358	0.277308937	1.616952769	1.103991957	0.017502673	-0.04658946	0.11157762	-0.039115945	0.137836886	-0.082210024	0.001671109	0.217650234	-0.016424122	0.210712375	0.033977594	0.068582253	-0.11829353	1.015935304	0.186933849	0.25869403	0.02202559	-0.06779563	-0.033552752	0.234827588	0.25373896	-0.028308837	0.069618224	-0.190275089	0.038900241	-0.134066816	-0.30912185	-0.022610554	-0.032280626	0.091272319	-0.19434171	-0.04951996
S2767	P.2	-0.04036599	0.17551443	0.106829723	-0.101232672	0.008257643	-0.059751817	0.036909223	-0.038367375	-0.078477657	0.182362153	0.6044914	0.04391434	-0.146658378	0.21294522	1.558726072	1.07794882	-0.026273817	-0.097400699	0.127224847	-0.05135485	0.123056323	-0.001902837	0.004356863	0.156142166	0.061028644	0.288573813	0.071298406	0.040639468	-0.05135485	1.01649044	0.081951829	0.257494102	-0.013845048	-0.084276621	-0.089703602	0.153924242	0.258954017	-0.050553583	0.083688641	-0.198774793	0.035584921	0.062764211	-0.305148144	-0.060100174	-0.031820372	-0.018191865	-0.128751897	0.06779257
S2767	P.3	0.000406167	0.082873882	0.084959518	-0.109536648	-0.01330148	-0.124648289	0.089094803	-0.017919777	-0.080579674	0.190123848	0.63083774	-0.128260734	-0.152406731	0.216740934	1.611304653	1.102272958	0.006573187	-0.066402602	0.077703116	-0.003180836	0.103581748	0	0.046453251	0.188734803	0.021775219	0.290737579	0.023448164	0.069052778	-0.090294246	0.991702763	0.179221361	0.206139254	0.003125051	-0.063980793	-0.049248765	0.237321656	0.203529623	-0.014774676	0.068780775	-0.204924565	0.128780793	0.131883384	-0.245530405	-0.041934841	-0.051627143	0.003125051	-0.121047344	-0.04630427
S2770A	P.1	0.098270377	-0.127136328	0.190449322	-0.097550792	-0.307665786	-0.659599678	0.273866768	-0.140790337	0.204585821	0.322997436	0.103551166	-0.128908642	-0.046976832	-1.251691743	-0.801030358	-0.417287954	-0.131769557	0.183887184	-2.603712542	-0.017725709	0.000797066	-0.031057783	0.358182973	-0.355150193	-0.050814633	0.481174616	0.263546244	0.193759953	0.287142514	2.390348572	-0.246749756	-2.369794169	-0.082919595	-0.082335732	-0.636185836	-0.188033375	0.437858764	0.063743628	0.621344783	0.46409557	-0.053693179	-0.270563767	-0.284991873	-0.031135313	0.013502752	0.322859504	-0.208260291	0.485824809
S2770A	P.2	0.252363961	-0.161139013	0.156053819	-0.06506918	-0.307281271	-0.525642879	0.230278828	-0.121129023	0.225317682	0.248954969	0.075189214	-0.132030797	-0.077145304	-1.330230738	-0.713652626	-0.448653795	-0.005482167	0.098169985	-2.419291489	-0.020332209	-0.102002825	-0.051236414	0.347443376	-0.26155296	-0.036196815	0.495958359	0.27291078	0.164584672	0.23307306	2.350817289	-0.219898257	-2.217523567	-0.126584209	-0.061004843	-0.607372887	-0.200773392	0.362452349	0.081462907	0.507124085	0.478090308	-0.144350121	0.115093232	-0.092580329	-0.09077219	-0.034989659	0.098517585	0.044342849	0.519500233
S2770A	P.3	0.036697125	-0.187089674	0.204579917	-0.032128499	-0.323335062	-0.644492779	0.22785296	-0.192412235	0.215295626	0.328176825	0.247978371	-0.005521288	-0.043926911	-1.202578991	-0.653404912	-0.408659052	-0.06880054	0.256249758	-2.52299279	-0.02576899	-0.039305687	-0.040581367	0.325260002	-0.329009718	-0.130006089	0.499897802	0.24148314	0.173540277	0.275647202	2.339880135	-0.211464664	-2.09526508	-0.111197096	-0.075294122	-0.623199112	-0.031268031	0.500452882	0.032602351	0.548898327	0.477009531	-0.13092526	-0.233856434	-0.299065884	-0.049224774	-0.008859038	0.224696897	-0.262607655	0.502742014
S2770B	P.1	0.229812185	-0.110370722	0.426244314	-0.057391536	-0.260958478	-0.29216157	-0.004373182	0.181150226	0.030609776	0.841547747	0.397491904	0.224584447	0.062942807	-0.774138415	-0.224728249	-0.400461624	-0.118075083	0.200395855	-2.093027541	0.206218417	-0.05926191	-0.0276079	-0.225245684	0.036585574	0.037611654	0.229590783	0.084819177	0.223946349	0.200890506	1.899813114	-0.11904976	-1.683122419	-0.161435583	-0.077987436	-0.404681965	-0.116352285	0.064147189	-0.103090534	0.64887847	0.377110789	-0.050361599	-0.118514682	0.327829476	-0.032618271	-0.050504115	-0.179577139	-0.099677932	-0.000976052
S2770B	P.2	0.108498599	-0.05596836	0.45465332	-0.036770434	-0.280919832	-0.334169254	0.039986747	0.168743001	0.014814513	0.921257764	0.356332574	0.003921673	0.027380976	-0.770640134	-0.732399702	-0.390881544	0.1222258	0.195725395	-2.153099309	0.187759067	-0.025064668	0.019028419	-0.155331587	0.020977542	-0.059558246	0.196842046	0.088128212	0.241125042	0.104992899	1.774478938	-0.099584158	-1.931486874	-0.07802007	-0.082585143	-0.42858028	-0.130905506	0.089059243	-0.09433013	0.607307748	0.330989353	-0.06583283	0.21325446	0.309373768	-0.046254129	-0.067565095	-0.038826021	0.190365275	0.24887282
S2770B	P.3	0.164164741	0.014179558	0.421133142	-0.132860461	-0.24201399	-0.246841088	-0.0001072	0.161071614	0.092739065	0.889964585	0.345124343	-0.018397522	0.042544441	-0.778582459	-0.782367737	-0.408820748	-0.116461726	0.223390877	-2.077789453	0.213418662	-0.045420908	0.00166164	-0.241403143	0.037452677	-0.035517487	0.203022771	0.026943167	0.220037003	0.09028538	1.840038779	-0.114297784	-1.964520985	-0.016514605	-0.085579586	-0.411049173	-0.080160308	0.092471922	-0.118815158	0.617784311	0.351958794	-0.012804542	-0.085309218	0.329852457	-0.067219781	-0.030977328	-0.131111596	-0.061653615	0.063542096
S2812	P.1	0.226743944	-0.008145653	-0.183859507	-0.082041479	-0.436269789	-0.295229325	0.434592741	-0.370662359	-0.125459364	0.049548232	-0.186530883	0.028772815	0.225971498	0.094453288	-0.620120169	-0.421288369	0.679204884	-0.207043465	-1.140774752	-0.362866404	0.622352637	0.155510776	0.299675614	0.087930105	-0.031339671	-0.080888945	0.049934417	-0.162074051	-0.27058458	0.173485131	0.278335635	0.086590864	0.038551373	0.142054701	-0.15067935	0.268401182	0.285611408	-0.101822328	0.079875196	-0.17661322	-0.074063545	0.585732999	0.017147432	0	0.40785635	0.078248279	0.422276162	0.32605785
S2812	P.2	0.069189113	0.080455259	0.056001261	0.042575973	-0.399411846	-0.226282109	0.542466692	-0.379062324	-0.216992084	0.144135669	-0.184891128	0.082541465	0.116682041	0.173339762	-0.633498726	-0.362838737	0.161665725	-0.166256403	-0.771782662	-0.256755807	0.053663792	0.220280514	0.463265928	0.195373618	0.004899325	-0.011786002	-0.019891393	-0.172241632	-0.13029235	0.397861509	0.327879548	0.163059726	-0.060503912	-0.099652794	0.231127372	0.1343567	0.036192757	-0.001936175	0.108399298	-0.195524994	-0.079285704	0.129992305	-0.196032949	0.019631095	-0.029290571	0.167773305	-0.092497599	0.024166563
S2812	P.3	0.002624553	0.044787143	0.058477773	0.007076581	-0.403989575	-0.286665077	0.585852103	-0.374556239	-0.136617394	0.174885331	-0.134193289	-0.036755789	0.076950996	0.302571697	-0.251263144	-0.248930849	0.030025568	-0.143137457	-0.779389878	-0.225498835	0.006148231	0.210533327	0.513457381	0.24522006	-0.007823435	-0.025177312	0.065190859	-0.086762178	-0.171330252	0.512098782	0.419967505	0.142526983	-0.019603583	-0.077777967	0.259810989	0.177042109	0.165033606	-0.002427612	0.092047501	-0.175153716	-0.089334936	-0.087227652	-0.188267106	-0.002211657	-0.048497478	0.26518859	-0.170723005	-0.028989556
S2350	P.1	-0.29958689	-0.266417912	0.276912058	-0.507502753	-0.368864471	-0.31720482	-0.827354745	-0.437721337	-0.143258209	-1.103139425	-0.917594897	-0.087817405	0.047841961	0.205012003	1.249567023	1.059556654	1.281172075	-0.582630388	0.625699389	-0.356727463	-0.189011849	-0.005633744	-1.047162049	-0.364428175	-0.157912899	0.248316532	0.222756177	-0.045371671	0.282624024	1.408663229	-0.191968544	-0.647114752	0.274692832	-0.129277242	-0.815863849	-0.102592317	0.025647662	-0.276746891	0	-0.630862028	0.249986145	1.483188554	-0.601166131	-0.031182888	-0.332590577	-0.546653837	1.285320398	1.069725126
S2350	P.2	-0.082737491	0.127705209	0.358671576	-0.439221282	-0.252164981	-0.059987344	-0.719287071	-0.337369566	-0.0611353	-0.897545329	-0.813585653	-0.030957679	0.415262081	-0.534056882	1.35701219	1.155141803	0.282463768	-0.508453671	0.769619782	-0.050987568	-0.070003387	0.084988915	-1.052384031	-0.226153095	-0.244088493	0.486296386	0.267033739	0.063166023	0.40034928	1.366076637	-0.186496688	-0.596685358	0.190267695	-0.041620644	-0.452561969	0.037958033	0.11772891	-0.247713832	0.019360508	-0.521621319	-0.03543551	0.590772262	-0.390866916	-0.010148245	-0.27675169	-0.533533596	0.201174448	0.376442655
S2350	P.3	-0.171121011	-0.131126627	0.389866902	-0.36267342	-0.287489448	-0.072166511	-0.865800685	-0.415664006	-0.050736603	-0.838162063	-0.713157915	-0.332648043	0.316936416	0.290332318	1.36089503	1.209694518	0.720380476	-0.341479581	0.732822882	-0.171002941	0.048912014	0.06417221	-1.075483762	-0.260022015	-0.118580304	0.520081613	0.318492797	0.009231171	0.243278822	1.192895878	-0.19511851	-0.493012448	0.215030437	-0.094561666	-0.747381718	0.018243514	0.075115347	-0.213033097	0.011756107	-0.449245455	0.153383453	0.919182572	-0.34930552	-0.020952753	-0.357865874	-0.487954421	0.579930568	0.647579464
S2667	P.1	-0.076095954	0.044528191	0.116642667	0.008130601	0.044633215	0	-0.595516749	-0.474522932	-0.069025598	0.63339123	0.20490459	0.077260258	0.017045527	-0.518195871	-1.388872254	-0.427258053	-0.222453587	-0.742954935	-0.232355079	0.177956071	0.098505518	-0.040383419	0.000164647	0.607854965	0.654881524	0.133464356	0.06145289	0.266812192	0.421287467	-1.566752894	-0.374791421	-0.627871772	0.041008535	0.057930973	0.164927693	-0.04267498	0.071851588	0.160224869	0.239375154	-0.072163129	-0.020479648	-0.123155265	-0.370398177	0.102757753	0.139075145	-0.30575713	-0.216894802	0.005555792
S2667	P.2	-0.076682218	0.066166717	0.058211711	0.047431872	0.048089764	-0.051969788	-0.616885645	-0.425461624	-0.088902736	0.652761909	0.253249564	0.089085639	-0.004000582	-0.521114667	-1.2517218	-0.488136248	0.25699456	-0.759750918	-0.145947848	0.129303003	0.129808947	-0.017385735	0.111444455	0.614241166	0.633155355	0.161836229	0.080420403	0.267318918	0.303430325	-1.991774828	-0.405136033	-1.024254493	0.023233184	0.012694407	0.220446686	-0.117409473	0.092839356	0.149166023	0.193850066	-0.084214187	-0.100819142	0.312247032	-0.287026871	0.071925255	0.125605447	-0.239563391	0.091160475	0.153657554
S2667	P.3	-0.076133958	0.132013113	0.052134244	0.076667903	0.014350414	-0.005758931	-0.576577922	-0.432370778	-0.076966927	0.595895677	0.246835838	0.011516818	0.02027863	-0.493721174	-1.295029329	-0.382825882	-0.105178023	-0.757623646	-0.097325803	0.102499274	0.088935781	-0.055588647	0.040113381	0.603964968	0.672131359	0.131352615	0.029919253	0.250503594	0.307547675	-1.346101289	-0.376819314	-1.165709586	0.028632035	-0.007631555	0.269155444	-0.045387783	0.126497955	0.112371228	0.184368101	-0.085805432	0.063945777	-0.080834105	-0.203926845	0.040859622	0.114898786	-0.305221323	-0.205472284	0.042275876
[truncated: 239 more columns]
