# Supplementary material for: Multi-modal molecular programs regulate melanoma cell state
Source: Nat Commun. 2022 Jul 9;13:4000. doi: 10.1038/s41467-022-31510-1 (PMC9271073; doi:10.1038/s41467-022-31510-1)
Supplement: Supplementary file 9 — Supplementary Data 6 [file 41467_2022_31510_MOESM9_ESM.csv]

Supplementary Data 6: Multi-modal regulation summary for MEL and MES genes.
Gene	MCS	chromosome	start	end	mRNA_CN_rho_CellLine	mRNA_CN_p_CellLine	mRNA_Name_CellLine	MEL_TPM_mean_CellLine	NPLAS_TPM_mean_CellLine	MES_TPM_mean_CellLine	CN_Name_CellLine	MEL_log2CN_mean_CellLine	NPLAS_log2CN_mean_CellLine	MES_log2CN_mean_CellLine	MethylationProbes_Significant_CellLine	miR_CellLine	mRNA_Name_TCGA	CN_Name_TCGA	mRNA_CN_rho_TCGA	mRNA_CN_p_TCGA	MethylationProbes_Significant_TCGA	miR_TCGA
PMEL	MEL	12	56347889	56367101	0.050227381	0.363160409	PMEL	10.99020223	5.213363519	2.13689277	PMEL	-0.172035	-0.15431	-0.187318182	NegCorr: 3'UTR*8		SILV	PMEL	0.092386141	0.213668979
TYR	MEL	11	88910620	89028927	-0.238472329	0.954027194	TYR	7.646475782	5.081347067	1.151824001	TYR	-0.330045	-0.229715	-0.062690909	NegCorr: GeneBody*2		TYR	TYR	0.330444293	0.001853562	NegCorr: GeneBody*2
MLANA	MEL	9	5890802	5910606	-0.128057196	0.81474923	MLANA	7.249971871	4.751844176	1.175270226	MLANA	-0.60886	-0.58515	-0.136945455	NegCorr: 5'UTR*2; GeneBody*1		MLANA	MLANA	0.40202324	0.000177707	NegCorr: 5'UTR*3; GeneBody*1
CDK2	MEL	12	56360553	56366568	0.099190009	0.244309179	CDK2	7.103672158	4.480226022	3.446405443	CDK2	-0.172035	-0.15431	-0.187318182	NegCorr: 3'UTR*3; Promoter*4		CDK2	CDK2	0.147711194	0.101442895	NegCorr: 3'UTR*2; GeneBody*1; Promoter*5
TTYH2	MEL	17	72209653	72258155	0.184985746	0.096875766	TTYH2	4.333524161	2.991477935	0.747308421	TTYH2	0.22805	0.087285	0.115636364	PosCorr: 5'UTR*2; GeneBody*1 NegCorr: 5'UTR*2; Promoter*1		TTYH2	TTYH2	0.260724539	0.011591489	NegCorr: 5'UTR*4
GPM6B	MEL	X	13789150	13956757	0.06565908	0.323559	GPM6B	5.310608985	4.37268115	0.957712774	GPM6B	-0.11165	-0.063585	-0.037990909	PosCorr: 5'UTR*1 NegCorr: 5'UTR*3		GPM6B	GPM6B	0.146196752	0.103803251	NegCorr: 5'UTR*4
SOX10	MEL	22	38366693	38383429	0.22317247	0.057722305	SOX10	5.063192613	5.315751793	0.854297391	SOX10	0.31698	0.2877	0.094536364	NegCorr: 5'UTR*2; GeneBody*2		SOX10	SOX10	0.409514696	0.000134908
IGSF11	MEL	3	118619404	118864915	0.155033147	0.138674337	IGSF11	2.957834057	2.31538178	0.145077098	IGSF11	-0.011615	0.06205	0.034772727	PosCorr: GeneBody*2		IGSF11	IGSF11	0.129324192	0.132763949	NegCorr: GeneBody*1
GYG2	MEL	X	2746829	2800859	-0.078244146	0.707384585	GYG2	3.540929426	2.447455063	0.334611496	GYG2	-0.109515	-0.09791	-0.037990909	NegCorr: 5'UTR*1; GeneBody*2		GYG2	-	-	-	PosCorr: 3'UTR*1 NegCorr: 5'UTR*2; GeneBody*1; Promoter*2
CAPN3	MEL	15	42640301	42704516	0.208235294	0.07113779	CAPN3	5.865937902	4.2324136	1.325050102	CAPN3	-0.039525	-0.31232	-0.161510152	NegCorr: 5'UTR*3		CAPN3	CAPN3	-0.008530417	0.529268748	NegCorr: 5'UTR*3
BEST1	MEL	11	61717293	61732987	-0.22	0.939724483	BEST1	4.455072795	2.761377379	1.257801214	BEST1	-0.114275	-0.108195	0.072245455	NegCorr: 5'UTR*2; Promoter*1		BEST1	BEST1	0.22510065	0.025289848	NegCorr: 3'UTR*2; 5'UTR*1; Promoter*1
CABLES1	MEL	18	20714528	20840431	-0.018642534	0.551970547	CABLES1	5.146309383	3.968464652	2.806750226	CABLES1	-0.261425	-0.1673	0.039036364	NegCorr: GeneBody*4		CABLES1	CABLES1	0.251525984	0.014197727	NegCorr: 3'UTR*1; GeneBody*10
GJB1	MEL	X	70435044	70445366	-0.097173508	0.751228816	GJB1	4.155812181	2.602055302	0.326034756	GJB1	-0.055895	0.01554	0.062463636	NegCorr: 5'UTR*1; GeneBody*1		GJB1	GJB1	0.017472144	0.44045899	NegCorr: GeneBody*3
GPR137B	MEL	1	236305832	236385165	0	0.500126187	GPR137B	4.966679508	3.92303406	2.560411373	GPR137B	0.064805	0.196925	0.016381818	NegCorr: GeneBody*1		GPR137B	GPR137B	0.160370201	0.083197652	NegCorr: GeneBody*3
SEMA6A	MEL	5	115779312	115910630	-0.033215676	0.591494282	SEMA6A	4.278103	2.073313137	1.199478201	SEMA6A	-0.30223	-0.262075	-0.252718182	NegCorr: 5'UTR*4		SEMA6A	SEMA6A	0.153192071	0.093027043	NegCorr: 5'UTR*7
NR4A3	MEL	9	102584137	102629173	-0.222606444	0.939886431	NR4A3	2.71816058	0.57728507	0.178585865	NR4A3	-0.281725	-0.2842	-0.166463636	NegCorr: 5'UTR*2		NR4A3	NR4A3	-0.00557758	0.519163158
TNFRSF14	MEL	1	2487078	2496821	0.436108597	0.000761237	TNFRSF14	6.41221655	4.54009693	3.168412875	TNFRSF14	0.12583	-0.134465	0.005836364			TNFRSF14	-	-	-
IGSF8	MEL	1	160061130	160068733	0.264705882	0.030379638	IGSF8	5.625930234	4.806599327	2.961923567	IGSF8	0.27808	0.255435	0.125490909			IGSF8	IGSF8	0.420724539	8.83E-05	NegCorr: GeneBody*2
CHCHD10	MEL	22	24108021	24110630	0.411674208	0.001447705	CHCHD10	4.858872914	3.669440998	2.595162599	CHCHD10	0.343615	0.21638	0.143836364			CHCHD10	CHCHD10	0.249405332	0.015029218	NegCorr: 5'UTR*5; GeneBody*1; Promoter*1
RAP1GAP	MEL	1	21922708	21995801	0.330414715	0.008940621	RAP1GAP	2.633676783	1.247975838	0.322759936	RAP1GAP	0.110365	-0.10799	-0.0297			RAP1GAP	RAP1GAP	-0.044429255	0.648806162	PosCorr: GeneBody*2 NegCorr: 5'UTR*3; Promoter*6
SLC45A2	MEL	5	33944721	33984835	0.012127246	0.466344618	SLC45A2	5.598719273	2.427869786	0.951047736	SLC45A2	-0.097755	-0.01722	-0.052690909	PosCorr: GeneBody*2 NegCorr: 5'UTR*1; GeneBody*3		SLC45A2	SLC45A2	0.109811181	0.17543998	PosCorr: GeneBody*1 NegCorr: 5'UTR*2; GeneBody*3
PLP1	MEL	X	103028647	103047548	0.231674208	0.050933537	PLP1	5.926793441	6.762003509	1.608220451	PLP1	-0.040325	-0.011875	0.011827273	NegCorr: 5'UTR*1; GeneBody*1		PLP1	PLP1	0.027369544	0.407224022	NegCorr: 5'UTR*1
ASAH1	MEL	8	17913934	17942494	0.15800905	0.13362394	ASAH1	7.097044978	5.838004308	4.824113661	ASAH1	-0.21129	-0.19337	-0.094536364	NegCorr: GeneBody*1		ASAH1	ASAH1	0.355078606	0.000875114	PosCorr: Promoter*1 NegCorr: GeneBody*2
HES6	MEL	2	239146908	239149303	-0.031494638	0.586828862	HES6	3.754564132	2.042161535	1.09778149	HES6	-0.056605	0.01192	0.039009091	NegCorr: GeneBody*1		HES6	HES6	0.183926031	0.05705045	NegCorr: 3'UTR*1; GeneBody*1
SOX6	MEL	11	15987995	16761138	0.006968483	0.48064623	SOX6	2.733454041	2.563372545	0.725308513	SOX6	-0.259575	-0.252394	0.0101	PosCorr: GeneBody*1 NegCorr: GeneBody*1 (strongest)		SOX6	SOX6	0.121421736	0.147703788	NegCorr: 3'UTR*1; 5'UTR*3; GeneBody*1
PIR	MEL	X	15402921	15511687	0.065791855	0.322772877	PIR	5.126971593	4.629523573	2.639681751	PIR	-0.11165	-0.063585	-0.037990909	NegCorr: 5'UTR*1		PIR	PIR	0.072278121	0.267472392	PosCorr: GeneBody*1 NegCorr: 5'UTR*7; GeneBody*1; Promoter*1
CHCHD6	MEL	3	126423063	126679249	-0.003348492	0.509302584	CHCHD6	4.514024949	3.194852817	2.271476065	CHCHD6	0.01987	0.09018	0.103590909	PosCorr: GeneBody*1		CHCHD6	CHCHD6	0.088107232	0.224571443	NegCorr: 3'UTR*1
P2RX7	MEL	12	121570622	121623876	-0.082401919	0.717306214	P2RX7	3.356803937	3.423481404	0.822783426	P2RX7	-0.16294	-0.12912	-0.022663636	NegCorr: Promoter*2		P2RX7	P2RX7	0.058646617	0.307047369	NegCorr: Promoter*1
MBP	MEL	18	74690783	74845639	0.170546845	0.115742235	MBP	5.855371556	4.094952569	2.925967549	MBP	-0.306935	-0.228305	0.045445455	NegCorr: 5'UTR*7; GeneBody*3		MBP	MBP	0.084128503	0.234571247	NegCorr: 5'UTR*7; GeneBody*3
CYP27A1	MEL	2	219646472	219680016	0.060452489	0.336311163	CYP27A1	4.054327639	4.255675301	1.694093482	CYP27A1	-0.09969	0.024395	0.115781818	NegCorr: GeneBody*1; Promoter*1		CYP27A1	CYP27A1	0.088805042	0.222772649	NegCorr: 5'UTR*2; GeneBody*1; Promoter*1
IRF4	MEL	6	391739	411447	0.255266195	0.035314737	IRF4	3.87628362	2.724267201	0.309811111	IRF4	0.2670271	0.260935	0.178827273		hsa−mir−125b−5p	IRF4	MUM1	-0.118155285	0.845315937	NegCorr: GeneBody*1	hsa−mir−125b−5p
ZNF704	MEL	8	81540686	81787016	0.247794018	0.039784767	ZNF704	2.998384058	2.902415746	0.838847967	ZNF704	-0.084315	0.414945	0.015672727		hsa−mir−31−5p	ZNF704	ZNF704	0.098427888	0.198399826		hsa−mir−31−5p
SORT1	MEL	1	109852192	109940573	0.326342225	0.009715464	SORT1	5.323316989	4.249340063	3.042746767	SORT1	-0.020155	-0.14581	-0.104790909		hsa−mir−125b−5p	SORT1	SORT1	0.306099153	0.003581582	NegCorr: GeneBody*1	hsa−mir−125b−5p
MYEF2	MEL	15	48431625	48470714	0.293303167	0.018554127	MYEF2	3.853266989	2.594214193	1.783588047	MYEF2	0.019375	-0.39005	-0.239609091		hsa−mir−125b−5p	MYEF2	MYEF2	0.535119617	4.86E-07	NegCorr: GeneBody*1
SLC7A5	MEL	16	87863629	87903094	0.015837104	0.456048153	SLC7A5	5.932686626	4.553478927	3.552555401	SLC7A5	-0.40805	-0.1947	-0.266818182	NegCorr: GeneBody*4		SLC7A5	SLC7A5	0.038714969	0.369678223	NegCorr: GeneBody*13; Promoter*1
SNCA	MEL	4	90645250	90759466	-0.044480644	0.621694323	SNCA	5.480043269	4.150474396	2.821053768	SNCA	-0.3652	-0.17088	-0.225290909	NegCorr: GeneBody*1		SNCA	SNCA	0.355849021	0.000803167	NegCorr: 5'UTR*8; GeneBody*1
MFSD12	MEL	19	3538259	3574288	-0.069411765	0.686503031	MFSD12	8.189430324	7.634807585	5.5112724	MFSD12	-0.2431685	-0.10457	-0.080418182	NegCorr: 5'UTR*2		C19ORF28	MFSD12	-0.162133712	0.919138645
RNF144A	MEL	2	7057523	7208417	0.030679427	0.415385222	RNF144A	3.82141612	3.404319215	1.688342245	RNF144A	-0.001805	-0.050035	-0.005781818	NegCorr: Promoter*2		RNF144A	RNF144A	0.188626111	0.051334647	NegCorr: 5'UTR*1; GeneBody*1
ST3GAL6	MEL	3	98451080	98540045	0.20199095	0.077418889	ST3GAL6	4.933050406	4.440248429	2.832023985	ST3GAL6	0.00763	-0.00023185	0.016145455	NegCorr: 5'UTR*2; GeneBody*1		ST3GAL6	ST3GAL6	0.291909036	0.005254481	NegCorr: 3'UTR*1; 5'UTR*1
GAS7	MEL	17	9813926	10101868	0.219638009	0.060665363	GAS7	4.376031503	5.925955086	1.368495364	GAS7	-0.232385	-0.26747	-0.230836364	PosCorr: 5'UTR*12; GeneBody*3 NegCorr: 5'UTR*2; Promoter*1		GAS7	GAS7	0.324226413	0.002136201	PosCorr: 5'UTR*1 NegCorr: 5'UTR*8
AP1S2	MEL	X	15843929	15873054	0.196923077	0.082811744	AP1S2	5.903800667	6.190982441	3.879025059	AP1S2	-0.11165	-0.063585	-0.037990909	NegCorr: GeneBody*2		AP1S2	AP1S2	0.04533275	0.348692818	NegCorr: GeneBody*2; Promoter*1
TSPAN10	MEL	17	79604197	79615779	0.052220739	0.357953736	TSPAN10	4.248432652	2.461939225	1.99155797	TSPAN10	0.19855	0.08365	0.101545455	NegCorr: GeneBody*3		TSPAN10	TSPAN10	0.21897471	0.028766265	NegCorr: GeneBody*4
MCF2L	MEL	13	113548692	113754053	0.208597285	0.070785752	MCF2L	4.73097491	2.65754846	0.753176839	MCF2L	-0.132395	-0.018465	-0.186336364	PosCorr: 3'UTR*2; GeneBody*6 NegCorr: GeneBody*5		MCF2L	MCF2L	0.248585099	0.015308769	PosCorr: 3'UTR*7; 5'UTR*31; GeneBody*127 NegCorr: GeneBody*1
TRIM2	MEL	4	154073494	154260472	0.166425339	0.121173029	TRIM2	5.006445396	5.435370191	2.831070704	TRIM2	-0.357705	-0.235525	-0.225109091	NegCorr: 5'UTR*7		TRIM2	TRIM2	0.405112782	0.000158734	NegCorr: 5'UTR*9
APOLD1	MEL	12	12878851	12982909	0.004073504	0.488683707	APOLD1	3.967598237	1.244572989	0.933700555	APOLD1	-0.239425	-0.179135	-0.090781818	NegCorr: 3'UTR*1; 5'UTR*9		APOLD1	APOLD1	0.114613807	0.161733627	NegCorr: 3'UTR*1; 5'UTR*8
ITGA9	MEL	3	37493606	37865005	0.143076923	0.157763989	ITGA9	2.971280375	2.696904071	0.497778771	ITGA9	0.001515	-0.071915	-0.023773027	PosCorr: GeneBody*3		ITGA9	ITGA9	-0.077320574	0.747097894	NegCorr: GeneBody*7
GPR143	MEL	X	9693386	9754337	0.025882939	0.428462904	GPR143	4.911247981	2.470652705	1.172103297	GPR143	-0.109515	-0.099025	-0.037990909	NegCorr: 5'UTR*3		GPR143	GPR143	-0.093125628	0.788184094	PosCorr: 3'UTR*1 NegCorr: 5'UTR*5; GeneBody*1
ACP5	MEL	19	11685475	11689823	-0.035249666	0.596991855	ACP5	4.519288049	3.886574652	1.808151161	ACP5	-0.13239	-0.01299	0.007627273	NegCorr: 5'UTR*2		ACP5	ACP5	0.117963896	0.155078999	NegCorr: 5'UTR*8; Promoter*3
LAMA1	MEL	18	6941743	7117813	0.110588235	0.219317757	LAMA1	4.766554929	2.966300192	2.019866956	LAMA1	-0.219785	-0.20197	-0.025872727	PosCorr: GeneBody*1		LAMA1	LAMA1	0.077840055	0.251547121	PosCorr: GeneBody*5
BASP1	MES	5	17065707	17276943	-0.09349816	0.742989348	BASP1	0.124673825	0.479252319	3.099714091	BASP1	-0.17689	-0.026665	-0.109745455	PosCorr: 3'UTR*1; 5'UTR*1		BASP1	BASP1	0.207928913	0.035791307	PosCorr: 3'UTR*1; 5'UTR*2
TMEM200A	MES	6	130686879	130764208	0.098656647	0.24548529	TMEM200A	0.010696439	0.349133389	3.551963088	TMEM200A	-0.3822	-0.510605	-0.319009091	PosCorr: 3'UTR*1; 5'UTR*10; GeneBody*1		TMEM200A	TMEM200A	0.040246345	0.364977825
CRIM1	MES	2	36583069	36778278	-0.093624146	0.743274044	CRIM1	0.966830802	3.06093128	5.310473121	CRIM1	0.04155905	-0.03401	0.025736364	PosCorr: GeneBody*6		CRIM1	CRIM1	0.271961722	0.008866976	PosCorr: GeneBody*10
ANTXR2	MES	4	80822303	81046608	0.223816096	0.057185926	ANTXR2	1.141819173	2.837865288	5.173578426	ANTXR2	-0.366935	-0.14288	-0.222954545	PosCorr: GeneBody*4		ANTXR2	ANTXR2	0.034709738	0.382978572	PosCorr: GeneBody*5 NegCorr: 5'UTR*2; GeneBody*1
RIN2	MES	20	19867165	19983101	0.1822173	0.100311847	RIN2	0.60508783	1.837406414	3.382644491	RIN2	0.085205	0.272735	0.244745455	NegCorr: GeneBody*1		RIN2	RIN2	0.380560492	0.000378685	NegCorr: 5'UTR*2; GeneBody*6; Promoter*7
ADAMTS12	MES	5	33523640	33892297	-0.059075666	0.659751709	ADAMTS12	0.063871092	0.417083438	3.43264951	ADAMTS12	-0.0291124	-0.041645	-0.052690909	PosCorr: GeneBody*6		ADAMTS12	ADAMTS12	0.133834586	0.124248643
GPR39	MES	2	133174147	133404132	0.191188278	0.089483282	GPR39	0.098029034	0.396046846	2.431960323	GPR39	-0.13109	-0.028195	-0.011918182	PosCorr: GeneBody*3		GPR39	GPR39	0.147386169	0.101946211
SERPINE1	MES	7	100770370	100782547	-0.025520939	0.570546821	SERPINE1	0.761969212	2.130933264	6.874385947	SERPINE1	0.56784	0.40271	0.3446	NegCorr: 5'UTR*2; Promoter*2		SERPINE1	SERPINE1	0.250936432	0.014518935	NegCorr: 3'UTR*1; GeneBody*1
LTBP1	MES	2	33172039	33624576	-0.074117647	0.698103257	LTBP1	0.876840772	2.130727269	3.810831882	LTBP1	0.042115	-0.03401	-0.0222	PosCorr: GeneBody*1 NegCorr: 5'UTR*1		LTBP1	LTBP1	0.010936432	0.462603813	PosCorr: GeneBody*1 NegCorr: 5'UTR*3
TPBG	MES	6	83072923	83080545	0.091201234	0.262228873	TPBG	0.461565763	1.734167526	3.795258379	TPBG	-0.26684	-0.43371	-0.231472727	PosCorr: Promoter*1		TPBG	TPBG	0.206671224	0.036672194	PosCorr: 3'UTR*1; GeneBody*1; Promoter*2
VEGFC	MES	4	177604689	177713881	0.210798411	0.068795409	VEGFC	0.215001519	0.55303003	3.394120612	VEGFC	-0.392955	-0.200805	-0.223081818	PosCorr: GeneBody*2		VEGFC	VEGFC	-0.082980178	0.76244909
DPYD	MES	1	97543299	98386605	0.132823461	0.176403248	DPYD	0.526427297	2.298799904	3.77724918	DPYD	-0.19038	-0.201985	-0.215645455	PosCorr: GeneBody*1		DPYD	DPYD	0.043896404	0.353265432	PosCorr: GeneBody*8
COL6A2	MES	21	47518011	47552763	0.091631032	0.261248462	COL6A2	1.818961718	4.287950632	7.28215061	COL6A2	-0.11002	-0.06014	-0.124363636	PosCorr: 5'UTR*2		COL6A2	COL6A2	0.193058005	0.04737007	PosCorr: 5'UTR*2; GeneBody*3
WNT5A	MES	3	55499743	55523973	-0.021723881	0.560134894	WNT5A	0.3085568	1.675073168	3.611875024	WNT5A	0.01003	-0.06444	-0.025681818	PosCorr: GeneBody*1		WNT5A	WNT5A	0.012576897	0.457007423	PosCorr: 3'UTR*2; GeneBody*7
SQRDL	MES	15	45923346	45983492	-0.270031456	0.971053954	SQRDL	0.906465798	1.886795771	3.309829743	SQRDL	0.019375	-0.39005	-0.19394	PosCorr: GeneBody*1		SQRDL	SQRDL	0.143868763	0.107266299	NegCorr: 5'UTR*10
LOXL2	MES	8	23154702	23282841	0.236561086	0.047347521	LOXL2	1.359189933	4.168585153	6.272343137	LOXL2	-0.2059	-0.259535	-0.055149718			LOXL2	LOXL2	0.172112098	0.068449886	NegCorr: 5'UTR*4; GeneBody*2
IGFBP6	MES	12	53491220	53496129	0.132811439	0.176425233	IGFBP6	1.279331551	2.61446724	5.165051238	IGFBP6	-0.14379	-0.20328	-0.187036364	NegCorr: GeneBody*1		IGFBP6	IGFBP6	0.213500807	0.032944049	NegCorr: 5'UTR*1; GeneBody*4; Promoter*1
RAB27B	MES	18	52385091	52562747	0.28977543	0.019575716	RAB27B	0.110668228	0.425044061	3.380498294	RAB27B	-0.275545	-0.235545	0.002654545			RAB27B	RAB27B	0.245340925	0.016333604
RRAS	MES	19	50138549	50143458	0.34716503	0.006280896	RRAS	1.237570676	2.086270353	3.295102287	RRAS	-0.175195	0.10737	0.011727273			RRAS	RRAS	0.003745754	0.487190716	PosCorr: 3'UTR*1; GeneBody*1
TPM1	MES	15	63334831	63364114	-0.120319464	0.799829493	TPM1	3.425042704	4.707846588	6.275058471	TPM1	0.064015	-0.105345	-0.115218182	NegCorr: 5'UTR*2		TPM1	TPM1	0.259275461	0.011990159	NegCorr: GeneBody*4
CLU	MES	8	27454434	27472548	0.280607282	0.023047156	CLU	1.117768751	2.1727787	4.252633296	CLU	-0.2059	-0.211845	-0.031663636			CLU	CLU	0.218892686	0.02881393	PosCorr: GeneBody*1 NegCorr: 5'UTR*8
SRPX2	MES	X	99899215	99926296	0.160999118	0.129524566	SRPX2	0.567262948	1.8080353	2.97306169	SRPX2	-0.040325	-0.00716	0.011827273	NegCorr: 5'UTR*2; Promoter*2		SRPX2	SRPX2	-0.055423021	0.682793531	NegCorr: 5'UTR*2; Promoter*1
SMAGP	MES	12	51638342	51664674	-0.064574519	0.673714041	SMAGP	0.625762845	1.597685063	2.696884537	SMAGP	-0.134465	-0.20733	-0.228163636	NegCorr: 5'UTR*2		SMAGP	SMAGP	-0.007382142	0.525232322	NegCorr: 5'UTR*2
ITGA2	MES	5	52285156	52390609	0.098554266	0.245711388	ITGA2	1.437613331	2.794880901	4.253910904	ITGA2	-0.289715	-0.275375	-0.141718182	NegCorr: GeneBody*1; Promoter*1		ITGA2	ITGA2	0.275574512	0.007988509	NegCorr: GeneBody*1
AKR1C3	MES	10	5077546	5149878	-0.063443923	0.670861727	AKR1C3	0.148710166	1.541040789	3.182654394	AKR1C3	-0.13798	-0.452145	-0.325018182	PosCorr: 3'UTR*1; GeneBody*1		AKR1C3	AKR1C3	0.14228298	0.109834433	PosCorr: 3'UTR*1
HRH1	MES	3	11178779	11305243	0.008602736	0.476112133	HRH1	0.372380424	0.659301096	2.496638502	HRH1	-0.04632	0.02134	-0.053263636	PosCorr: 3'UTR*1 NegCorr: 5'UTR*2		HRH1	HRH1	0.096870108	0.202575157	PosCorr: 3'UTR*1; 5'UTR*1 NegCorr: 5'UTR*3
ADAMTS6	MES	5	64444563	64777747	0.154552862	0.139429033	ADAMTS6	0.502891085	0.75987822	2.712366022	ADAMTS6	-0.30854	-0.274555	-0.2415	PosCorr: 3'UTR*1; GeneBody*2		ADAMTS6	ADAMTS6	0.340729197	0.001298278	PosCorr: 3'UTR*1; GeneBody*2
ABCC3	MES	17	48712138	48769613	0.130086459	0.181451747	ABCC3	0.744679551	1.04598722	2.99881515	ABCC3	0.131145	-0.01149	0.056436364	NegCorr: GeneBody*1		ABCC3	ABCC3	0.056692117	0.313330831
SPEG	MES	2	220299568	220363009	0.229597955	0.052536508	SPEG	1.008847366	1.661378759	3.073960025	SPEG	-0.098925	0.023745	0.112354545	PosCorr: GeneBody*1		SPEG	SPEG	0.038729169	0.369883448	PosCorr: 3'UTR*2; GeneBody*23
PXDN	MES	2	1635659	1748624	-0.015525632	0.54305487	PXDN	0.933795314	2.968818584	5.396745057	PXDN	-0.001805	-0.068645	0.042827273	PosCorr: GeneBody*30		PXDN	PXDN	-0.108133971	0.824205332	PosCorr: 3'UTR*1; GeneBody*55
CSF1	MES	1	110452864	110473614	0.234484943	0.048838225	CSF1	1.391462141	2.501178426	3.790998151	CSF1	-0.021815	-0.140125	-0.107727273			CSF1	CSF1	0.088298621	0.224077285	NegCorr: 5'UTR*4; GeneBody*2
ALCAM	MES	3	105085753	105295744	0.175433833	0.109093181	ALCAM	1.967535012	3.261010731	5.153076018	ALCAM	-0.01464	0.040485	0.016145455	PosCorr: GeneBody*1		ALCAM	ALCAM	0.144676314	0.106211946	PosCorr: GeneBody*4 NegCorr: 5'UTR*2; GeneBody*11; Promoter*8
SPOCK1	MES	5	136310987	136934068	0.107923436	0.22547684	SPOCK1	1.027765771	2.139474439	4.209858627	SPOCK1	-0.28691	-0.256105	-0.162881818	PosCorr: 3'UTR*1; 5'UTR*3; GeneBody*9		SPOCK1	SPOCK1	-0.028516746	0.596863767	PosCorr: 3'UTR*1; 5'UTR*1; GeneBody*9
SLIT2	MES	4	20254883	20622184	0.167443882	0.12010592	SLIT2	0.175475862	1.418970045	2.855568463	SLIT2	-0.318405	-0.16546	-0.237945455	PosCorr: GeneBody*1		SLIT2	SLIT2	-0.018701299	0.563895569	PosCorr: GeneBody*3
PLAU	MES	10	75668935	75677255	0.077362773	0.294738578	PLAU	0.047494857	0.492689126	4.404979707	PLAU	-0.330465	-0.67098	-0.234154545	NegCorr: 3'UTR*3		PLAU	PLAU	-0.133151059	0.874579692
LTBP2	MES	14	74964873	75079306	0.261313241	0.031997619	LTBP2	0.520524582	1.275374677	3.586485519	LTBP2	-0.102	-0.203635	-0.068909091			LTBP2	LTBP2	0.09140123	0.215742709
ADAM12	MES	10	127700950	128077024	0.093443142	0.257135028	ADAM12	0.906685773	1.907181658	3.463401466	ADAM12	-0.431615	-0.690805	-0.360627273	NegCorr: GeneBody*2		ADAM12	ADAM12	-0.261161996	0.988533963	NegCorr: 5'UTR*3; GeneBody*6; Promoter*5
SDC4	MES	20	43953928	43977064	0.19385054	0.086438262	SDC4	2.290172594	3.488201924	4.696078307	SDC4	0.435175	0.323535	0.323581818	NegCorr: GeneBody*1		SDC4	SDC4	0.272125769	0.008831693	NegCorr: GeneBody*1
GLIPR1	MES	12	75874460	75897633	-0.018328695	0.550790471	GLIPR1	0.66815191	1.930227375	3.446647853	GLIPR1	-0.24193	-0.191505	-0.262163636	NegCorr: 5'UTR*1		GLIPR1	GLIPR1	0.046726225	0.344277161	NegCorr: 5'UTR*2
NTN4	MES	12	96051583	96184930	-0.046212689	0.62627934	NTN4	0.203876908	1.500656837	2.740400178	NTN4	-0.176305	-0.224095	-0.248390909	PosCorr: 3'UTR*1; GeneBody*7; Promoter*1		NTN4	NTN4	0.065290499	0.287241703	PosCorr: 3'UTR*1; GeneBody*6
EPHA2	MES	1	16450832	16482582	-0.146247653	0.8470927	EPHA2	2.268798845	2.988286442	4.844348012	EPHA2	0.13846	-0.082005	-0.006627273	NegCorr: GeneBody*6		EPHA2	EPHA2	0.062419686	0.295726621	PosCorr: GeneBody*2 NegCorr: 5'UTR*3; GeneBody*6; Promoter*3
CYR61	MES	1	86046444	86049645	0.112850679	0.214639466	CYR61	1.033095602	1.532493177	4.447365151	CYR61	-0.21575	-0.19647	-0.152845455	NegCorr: 3'UTR*1; GeneBody*6		CYR61	CYR61	0.107956992	0.176634775	NegCorr: GeneBody*4
LIFR	MES	5	38475065	38608456	0.221462995	0.059165539	LIFR	0.728410039	2.662325378	3.349397641	LIFR	-0.1514	-0.02301	-0.052690909	PosCorr: 5'UTR*7; GeneBody*2		LIFR	LIFR	0.279043062	0.007450107	PosCorr: 5'UTR*9; GeneBody*1 NegCorr: 5'UTR*3
KRT18	MES	12	53342655	53346685	-0.022127197	0.561242871	KRT18	1.638784521	3.199411158	6.261658944	KRT18	-0.14379	-0.20328	-0.187036364	NegCorr: GeneBody*3		KRT18	KRT18	0.166672363	0.075072162	NegCorr: GeneBody*3; Promoter*2
CCBE1	MES	18	57098172	57364612	0.226816828	0.054735243	CCBE1	0.218270359	0.234558766	2.613176058	CCBE1	-0.275545	-0.21093	0.103827273	PosCorr: 3'UTR*1; GeneBody*1		CCBE1	CCBE1	-0.063096417	0.705913512
RND3	MES	2	151324709	151395525	0.189411765	0.091304989	RND3	2.840192053	4.356204829	5.351506728	RND3	-0.135965	-0.032855	-0.012354545	NegCorr: GeneBody*2		RND3	RND3	0.142844449	0.109166198	PosCorr: 5'UTR*1
COL5A1	MES	9	137533620	137736686	-0.054978168	0.649206518	COL5A1	0.319682865	1.932961178	4.241026097	COL5A1	-0.20459825	-0.260275	-0.083981818	PosCorr: GeneBody*13		COL5A1	COL5A1	0.08809296	0.224198536
CPA4	MES	7	129932974	129964020	-0.166508264	0.878556568	CPA4	0.276795688	1.311241051	3.752024411	CPA4	0.5856	0.491025	0.210418182	PosCorr: Promoter*1		CPA4	CPA4	0.242559744	0.017378435
CCDC80	MES	3	112323407	112368377	0.192646228	0.087806286	CCDC80	0.592576608	2.346016362	4.424172082	CCDC80	0.10927	0.06181	0.018036364	PosCorr: 5'UTR*1		CCDC80	CCDC80	0.156925201	0.087904337	NegCorr: 5'UTR*6
SLC9A7	MES	X	46464753	46618490	0.036742081	0.398749238	SLC9A7	1.168074275	3.118844272	3.612370417	SLC9A7	-0.106865	-0.066545	-0.046654545	NegCorr: GeneBody*1		SLC9A7	SLC9A7	-0.06214025	0.703074502	NegCorr: GeneBody*2
GPR176	MES	15	40091233	40213093	-0.032128151	0.588547618	GPR176	1.311490691	1.777513508	3.613282756	GPR176	-0.039525	-0.34024	-0.201963636	NegCorr: GeneBody*1		GPR176	GPR176	0.203815474	0.038701108	NegCorr: GeneBody*1; Promoter*6
FLNC	MES	7	128470431	128499328	-0.167651126	0.880188981	FLNC	0.516384279	1.172925992	3.715118377	FLNC	0.54964	0.44037	0.330854545	PosCorr: GeneBody*3 NegCorr: Promoter*1		FLNC	FLNC	-0.047190704	0.657577372	NegCorr: GeneBody*1
COL8A1	MES	3	99357319	99518070	0.037016087	0.398248761	COL8A1	1.21730473	3.258883352	4.989810796	COL8A1	0.00763	0.040485	0.016145455	NegCorr: 5'UTR*3		COL8A1	COL8A1	0.174109187	0.066263944
AOX1	MES	2	201450591	201541787	0.034285989	0.405610576	AOX1	0.199561566	0.457590897	2.382577813	AOX1	-0.119945	-0.03164	-0.028927273	PosCorr: 3'UTR*1		AOX1	AOX1	0.091279443	0.216459448	NegCorr: 3'UTR*1
ALPK2	MES	18	56148479	56296189	0.227439021	0.054237324	ALPK2	0.024121791	0.580834258	2.698209212	ALPK2	-0.275545	-0.21093	0.103827273	NegCorr: GeneBody*1		ALPK2	ALPK2	0.240931265	0.018015768
LPAR1	MES	9	113635543	113800981	0.098305011	0.24626229	LPAR1	0.428601603	2.537232993	3.398594352	LPAR1	-0.28197	-0.259685	-0.152081818	PosCorr: 3'UTR*1; 5'UTR*2; GeneBody*3		LPAR1	LPAR1	0.033137389	0.387923522	PosCorr: 3'UTR*1; 5'UTR*3; GeneBody*2; Promoter*1
F3	MES	1	94994781	95007356	0.194840467	0.085325382	F3	0.580513146	0.732708568	2.65036341	F3	-0.186795	-0.201985	-0.153427273	NegCorr: GeneBody*1		F3	F3	0.065865112	0.285935951	NegCorr: 5'UTR*1
TNFAIP2	MES	14	103589779	103603776	0.164494525	0.124356491	TNFAIP2	1.126817875	1.656724697	3.626415211	TNFAIP2	-0.072625	-0.19379	-0.015554545	PosCorr: 5'UTR*1		TNFAIP2	TNFAIP2	-0.10507177	0.81727342	PosCorr: 5'UTR*2; GeneBody*5
FSCN1	MES	7	5632439	5646286	-0.080452489	0.713413416	FSCN1	1.357934571	3.615135026	4.214419895	FSCN1	0.32049	0.33291	0.386909091	PosCorr: 3'UTR*1 NegCorr: GeneBody*1		FSCN1	FSCN1	0.168475735	0.072743496	NegCorr: GeneBody*3
RAC2	MES	22	37621301	37640488	-0.080007241	0.711610955	RAC2	0.634668344	1.565378803	3.239352869	RAC2	0.266605	0.2877	0.094536364	PosCorr: 3'UTR*1 NegCorr: GeneBody*1		RAC2	RAC2	0.051100478	0.330231966
ARHGEF28	MES	5	72921983	73237818	0.153355356	0.141322502	ARHGEF28	1.055877558	1.416390582	3.193590431	ARHGEF28	-0.296195	-0.274775	-0.236736364	NegCorr: 5'UTR*2; GeneBody*1		RGNEF	ARHGEF28	0.156830579	0.088036303
DDX58	MES	9	32455300	32526322	0.416127427	0.001194249	DDX58	1.318157432	1.82838582	3.543023797	DDX58	-0.47542	-0.268555	-0.207618182			DDX58	DDX58	0.202624744	0.039625356
COL1A1	MES	17	48260650	48278993	0.04991289	0.363984133	COL1A1	0.740134073	1.635809372	5.352351066	COL1A1	0.131145	-0.01149	0.067836364	PosCorr: GeneBody*1		COL1A1	COL1A1	-0.038510174	0.629406718
CNN2	MES	19	1026298	1039068	0.342986425	0.007068673	CNN2	3.34338581	3.978181083	5.402045888	CNN2	-0.28926	-0.11894	-0.092481818			CNN2	CNN2	0.145906671	0.104259778
LRIG1	MES	3	66429221	66551687	0.145297405	0.154501049	LRIG1	1.247915644	1.900085746	3.32588457	LRIG1	0.40409	0.07252	-0.016836364	PosCorr: GeneBody*2		LRIG1	LRIG1	0.175764535	0.064414614	PosCorr: GeneBody*7 NegCorr: GeneBody*1
SLC38A1	MES	12	46576846	46663800	-0.002850808	0.507920138	SLC38A1	1.037794842	1.896093748	3.985827349	SLC38A1	-0.11805	-0.20717	-0.283245455	PosCorr: 3'UTR*1; 5'UTR*3; GeneBody*5; Promoter*1		SLC38A1	SLC38A1	-0.024538787	0.583326321	PosCorr: 5'UTR*1; GeneBody*4
COL12A1	MES	6	75794042	75915767	0.21969817	0.060684104	COL12A1	1.339843014	2.038016943	4.78476046	COL12A1	-0.314635	-0.43371	-0.231472727	NegCorr: GeneBody*1		COL12A1	COL12A1	0.072344498	0.266889495	NegCorr: 5'UTR*3
ERRFI1	MES	1	8064464	8086368	-0.046743139	0.627680108	ERRFI1	1.87005675	3.287484241	4.09534817	ERRFI1	0.1374	-0.10199	-0.100209091	NegCorr: 5'UTR*5; Promoter*3		ERRFI1	ERRFI1	0.211537936	0.033357957	NegCorr: 3'UTR*1; 5'UTR*7; Promoter*3
ITGB1	MES	10	33189247	33294720	0.317013575	0.011916445	ITGB1	5.847178348	6.88331551	7.991570238	ITGB1	-0.51129	-0.551015	-0.335436364			ITGB1	ITGB1	0.65140123	0
ADAM19	MES	5	156822542	157002783	0.076970067	0.29568679	ADAM19	0.872514701	2.638656418	3.413782575	ADAM19	-0.26809	-0.246785	-0.178145455	NegCorr: Promoter*1		ADAM19	ADAM19	0.120218729	0.150122711
KRT8	MES	12	53290977	53343738	0.135849398	0.17092313	KRT8	0.864664564	1.731332534	3.301561809	KRT8	-0.135015	-0.19083	-0.170369455	PosCorr: 5'UTR*1; GeneBody*1 NegCorr: 5'UTR*5; Promoter*1		KRT8	KRT8	0.212482655	0.032680213	NegCorr: 5'UTR*9; GeneBody*10; Promoter*1
NRG1	MES	8	31496902	32622548	0.217163958	0.062916116	NRG1	0.334418241	0.459349867	2.459275398	NRG1	-0.20737	-0.2611246	-0.132491636	PosCorr: 5'UTR*4		NRG1	NRG1	0.009399442	0.467885542	PosCorr: 5'UTR*9; GeneBody*1
RARRES3	MES	11	63304281	63313934	0.178303028	0.105315813	RARRES3	0.361510205	1.347377927	2.721499086	RARRES3	-0.11788	-0.121385	0.007336364	NegCorr: GeneBody*1		RARRES3	RARRES3	0.249242989	0.014956912	NegCorr: 5'UTR*1; GeneBody*1; Promoter*1
FHL1	MES	X	135229559	135293518	0.038512016	0.394229593	FHL1	0.544999485	1.460837238	2.773318568	FHL1	-0.036665	0.03026	-0.029409091	PosCorr: 5'UTR*1		FHL1	FHL1	0.11577976	0.159632159
ESM1	MES	5	54273692	54318499	0.125797431	0.189537171	ESM1	0.089579627	0.251136961	2.470180407	ESM1	-0.289715	-0.275375	-0.238	PosCorr: 3'UTR*1; 5'UTR*1		ESM1	ESM1	-0.116501934	0.84188271
SERPINB7	MES	18	61420169	61472604	0.171895115	0.113880605	SERPINB7	0.079340619	0.405143049	2.76289594	SERPINB7	-0.306935	-0.20764	0.060390909	PosCorr: 3'UTR*1; 5'UTR*2; Promoter*1		SERPINB7	SERPINB7	0.009576652	0.467281401	PosCorr: 5'UTR*1
TGFBI	MES	5	135364584	135399507	0.166334842	0.121302519	TGFBI	2.036126304	4.726046539	7.15850737	TGFBI	-0.28691	-0.256105	-0.130336364	PosCorr: Promoter*1 NegCorr: GeneBody*4; Promoter*8		TGFBI	TGFBI	0.010717703	0.463350573	PosCorr: Promoter*1 NegCorr: GeneBody*5; Promoter*8
EHD2	MES	19	48216600	48246391	0.30335528	0.015233733	EHD2	0.684799414	1.89620779	2.821685695	EHD2	-0.170735	0.102675	0.028672727			EHD2	EHD2	-0.145727956	0.895733016	PosCorr: GeneBody*3 NegCorr: 5'UTR*1; Promoter*1
SLC24A5	MEL	15	48413169	48434869	0.275436096	0.025216941	SLC24A5	5.452683801	2.787665675	0.604718478	SLC24A5	0.019375	-0.39005	-0.239609091	NegCorr: 5'UTR*1; Promoter*5		SLC24A5	SLC24A5	0.278796992	0.007495834	NegCorr: 5'UTR*1; GeneBody*1; Promoter*5
TRIM63	MEL	1	26377795	26394927	0.347595884	0.006222597	TRIM63	4.106336802	1.969777917	0.255775229	TRIM63	0.125095	-0.118385	-0.048972727	NegCorr: 5'UTR*4; GeneBody*1		TRIM63	TRIM63	0.249651401	0.014946199	NegCorr: 5'UTR*4; GeneBody*1
OCA2	MEL	15	28000021	28344504	0.516974504	5.13E-05	OCA2	4.664175528	0.847748122	0.072860893	OCA2	0.1273	-0.2525315	-0.183172727	PosCorr: 3'UTR*1; 5'UTR*1; GeneBody*40 NegCorr: 5'UTR*1		OCA2	OCA2	0.053256388	0.323868477	PosCorr: 3'UTR*1; GeneBody*44 NegCorr: 5'UTR*4; Promoter*3
TBC1D7	MEL	6	13266774	13328815	0.321719457	0.010872535	TBC1D7	5.501114351	4.658622829	3.049249712	TBC1D7	0.269355	0.26036	0.143127273	NegCorr: 3'UTR*5; GeneBody*2		TBC1D7	TBC1D7	0.188735475	0.051233677	NegCorr: 3'UTR*2; GeneBody*2
TRPM1	MEL	15	31293264	31453476	0.340695152	0.007214304	TRPM1	5.058970194	0.861582107	0.124542656	TRPM1	0.051261	-0.25106	-0.199481818	PosCorr: GeneBody*1 NegCorr: 5'UTR*5		TRPM1	TRPM1	-0.062652513	0.704597021	NegCorr: 5'UTR*8
WDR91	MEL	7	134868590	134896316	0.455656109	0.000440506	WDR91	4.44930648	3.56409931	1.905095941	WDR91	0.62299	0.50108	0.240245455	NegCorr: GeneBody*1		WDR91	WDR91	0.377498291	0.00042022
SLC19A2	MEL	1	169433147	169455241	0.245701357	0.041173354	SLC19A2	3.963889267	2.609650213	1.867254838	SLC19A2	0.221075	0.21035	0.041972727	NegCorr: GeneBody*1		SLC19A2	SLC19A2	0.34936432	0.001046827	NegCorr: GeneBody*2
PHACTR1	MEL	6	12717893	13288645	0.439457014	0.00069462	PHACTR1	4.71702106	3.725905756	1.821071573	PHACTR1	0.269355	0.26036	0.143127273	NegCorr: GeneBody*3		PHACTR1	PHACTR1	0.299193438	0.004437183
ERBB3	MEL	12	56473641	56497289	0.26118238	0.032066665	ERBB3	5.033311806	5.924440786	1.423889661	ERBB3	-0.1814	-0.15431	-0.187318182	NegCorr: 3'UTR*1; GeneBody*3		ERBB3	ERBB3	0.142051552	0.110462674	NegCorr: GeneBody*1
MICAL1	MEL	6	109765265	109787171	0.317608996	0.011570223	MICAL1	5.669759624	3.368742355	3.377855416	MICAL1	-0.359395	-0.512285	-0.320027273	NegCorr: 5'UTR*1; GeneBody*2		MICAL1	MICAL1	0.12530417	0.140073446	NegCorr: 5'UTR*3; GeneBody*3
FMN1	MEL	15	33057747	33486897	0.408778281	0.001557794	FMN1	6.179725053	5.110679603	3.154689505	FMN1	0.0103507	-0.25157705	-0.201963636	NegCorr: GeneBody*3		FMN1	FMN1	0.210568767	0.033940046	NegCorr: GeneBody*6
BCL2A1	MEL	15	80253231	80263788	0.261453879	0.031923548	BCL2A1	4.314017772	3.118122173	1.402481729	BCL2A1	0.197215	-0.131325	-0.113518182	NegCorr: GeneBody*1		BCL2A1	BCL2A1	0.033629528	0.386303149	NegCorr: GeneBody*2
BIRC7	MEL	20	61867235	61871859	0.339578244	0.007386883	BIRC7	5.267967616	2.728725638	0.872233098	BIRC7	0.421435	0.39628	0.351163636	NegCorr: GeneBody*1; Promoter*4		BIRC7	BIRC7	0.134818865	0.122505317	NegCorr: 5'UTR*1; GeneBody*1; Promoter*4
RUNX3	MEL	1	25226002	25291612	0.458367275	0.000359084	RUNX3	3.258408559	0.897709966	0.972999291	RUNX3	0.120745	-0.115955	-0.102436364	NegCorr: 5'UTR*12; GeneBody*2; Promoter*9		RUNX3	RUNX3	0.356637047	0.000832929	NegCorr: 3'UTR*1; 5'UTR*12; GeneBody*12; Promoter*4
CA14	MEL	1	150229554	150237478	0.281162317	0.022823611	CA14	3.24313019	1.63399213	0.684354548	CA14	0.28602	0.26369	0.126490909	NegCorr: 5'UTR*1; GeneBody*1; Promoter*1		CA14	CA14	0.183403964	0.056339833	NegCorr: 5'UTR*5; Promoter*2
ST6GALNAC3	MEL	1	76540404	77100286	0.266346894	0.029430776	ST6GALNAC3	2.804904082	1.415124164	0.422520898	ST6GALNAC3	-0.086265	-0.15408	-0.152845455	PosCorr: 3'UTR*2; GeneBody*2 NegCorr: GeneBody*1		ST6GALNAC3	ST6GALNAC3	0.260890368	0.011414906	NegCorr: GeneBody*3
IL6R	MEL	1	154377669	154441926	0.11353198	0.213816094	IL6R	3.388588337	2.650056833	0.891448715	IL6R	0.28637	0.26333	0.148963636	NegCorr: GeneBody*3	hsa−mir−125b−5p	IL6R	IL6R	0.323351492	0.002191724	NegCorr: GeneBody*2	hsa−mir−125b−5p
SCARB1	MEL	12	125261402	125367214	0.094889025	0.253876494	SCARB1	5.3841776	4.690683332	3.062658075	SCARB1	-0.148905	-0.12776	-0.1067	NegCorr: GeneBody*2	hsa−mir−125b−5p	SCARB1	SCARB1	0.28355434	0.006653625	NegCorr: GeneBody*2	hsa−mir−125b−5p
TSPAN5	MES	4	99391518	99579780	0.351870528	0.006107418	TSPAN5	0.573142453	1.504599893	3.821933629	TSPAN5	-0.33023	-0.17088	-0.18422	PosCorr: GeneBody*17		TSPAN5	TSPAN5	0.115175874	0.160906019	PosCorr: GeneBody*3
AXL	MES	19	41725108	41767671	0.468155388	0.000265725	AXL	0.58756529	3.12513601	5.30232816	AXL	-0.1784	0.09727	0.027190909	NegCorr: GeneBody*2; Promoter*1		AXL	AXL	0.167300068	0.074174208	NegCorr: GeneBody*2; Promoter*1
CDH13	MES	16	82660408	83830204	0.340116383	0.007303297	CDH13	0.104405636	2.225807004	4.541851206	CDH13	-0.41470485	-0.09520195	-0.168181818	PosCorr: GeneBody*14; Promoter*1		CDH13	CDH13	0.255832234	0.012854071	PosCorr: GeneBody*10; Promoter*2
MITF	MEL	3	69788586	70017488	0.338469196	0.007561723	MITF	6.480915416	4.76606856	1.66561581	MITF	0.516855	0.197695	0.091581818	PosCorr: 5'UTR*1; GeneBody*1 NegCorr: GeneBody*4	hsa−mir−218−5p	MITF	MITF	0.086166591	0.22961617	NegCorr: GeneBody*5	hsa−mir−218−5p
DKK3	MES	11	11984653	12031316	0.404316938	0.001627411	DKK3	1.547592789	3.871009521	5.776721132	DKK3	-0.259885	-0.23649	0.082809091	NegCorr: GeneBody*1		DKK3	DKK3	-0.118714969	0.846873271	NegCorr: 5'UTR*2; GeneBody*3
TBC1D16	MEL	17	77906142	78009647	0.285429864	0.021345071	TBC1D16	6.058721694	4.865028611	3.236698863	TBC1D16	0.20069	0.088955	0.122654545	NegCorr: GeneBody*16	hsa−mir−125b−5p	TBC1D16	TBC1D16	0.298509911	0.004518408	NegCorr: 3'UTR*2; GeneBody*19	hsa−mir−125b−5p
EDNRB	MEL	13	78469616	78493903	0.445520362	0.000587172	EDNRB	5.017883926	5.067515508	0.965476919	EDNRB	-0.13125	-0.046645	-0.348409091	NegCorr: GeneBody*3; Promoter*4	hsa−mir−31−5p	EDNRB	EDNRB	0.272781955	0.008691772	NegCorr: 3'UTR*1; GeneBody*3; Promoter*4	hsa−mir−31−5p
PDGFC	MES	4	157681606	157892546	0.301172108	0.015872095	PDGFC	0.354694817	1.874114268	4.15214143	PDGFC	-0.32146	-0.200675	-0.225109091	PosCorr: GeneBody*3		PDGFC	PDGFC	0.191278195	0.0489297	PosCorr: GeneBody*2
RAB27A	MEL	15	55495164	55611311	0.421321749	0.001038602	RAB27A	5.296540217	3.272417165	2.430198756	RAB27A	0.01627	-0.24373	-0.243890909	NegCorr: 5'UTR*5	hsa−mir−31−5p	RAB27A	RAB27A	0.113684211	0.163713606	NegCorr: 5'UTR*5	hsa−mir−31−5p
EXT1	MES	8	118806729	119124092	0.302171946	0.015780378	EXT1	3.118253071	3.78475921	5.481011199	EXT1	-0.04923	0.42618	0.018254545	NegCorr: GeneBody*3		EXT1	EXT1	0.628981545	4.97E-10	NegCorr: GeneBody*8; Promoter*2
HPS4	MEL	22	26839389	26879803	0.420643001	0.001057859	HPS4	5.768505694	4.365598375	3.517102662	HPS4	0.27338	0.20527	0.053272727	NegCorr: 5'UTR*2	hsa−mir−218−5p	HPS4	HPS4	0.489487355	4.75E-06	NegCorr: 5'UTR*3; GeneBody*1	hsa−mir−218−5p
HEG1	MES	3	124684554	124774802	0.435656109	0.000770665	HEG1	2.280223936	3.087180405	5.001282043	HEG1	0.01987	0.09316	0.084663636	NegCorr: GeneBody*2; Promoter*2		HEG1	HEG1	0.372306031	0.000463465	NegCorr: GeneBody*2
OSMR	MES	5	38845960	38945698	0.267297163	0.02896532	OSMR	1.804940973	3.266893865	4.407032516	OSMR	-0.12973	-0.02301	-0.052690909	PosCorr: 3'UTR*2; 5'UTR*2; GeneBody*1		OSMR	OSMR	0.283362953	0.006685846	PosCorr: 3'UTR*1; 5'UTR*1; GeneBody*1 NegCorr: Promoter*2
IL16	MEL	15	81451916	81605104	0.350912917	0.005789119	IL16	3.647493011	2.511855709	0.546732601	IL16	0.197215	-0.10059	-0.057472727	PosCorr: 5'UTR*1 NegCorr: 5'UTR*1	hsa−mir−125b−5p	IL16	IL16	0.231223513	0.022339046	NegCorr: 5'UTR*3	hsa−mir−125b−5p
SLC16A6	MEL	17	66263167	66287408	0.41033531	0.001391899	SLC16A6	5.347651913	1.416523713	1.874327921	SLC16A6	0.217125	0.068295	0.026636364	NegCorr: 5'UTR*3	hsa−mir−100−3p	SLC16A6	SLC16A6	0.015967191	0.445469337	NegCorr: 5'UTR*7; Promoter*1	hsa−mir−100−3p
SGK1	MEL	6	134490384	134639250	0.289689812	0.019606021	SGK1	6.463072709	5.355980212	4.285840929	SGK1	-0.37649	-0.510605	-0.319009091	NegCorr: 3'UTR*2; 5'UTR*2; GeneBody*5	hsa−mir−100−3p	SGK1	SGK1	0.323417635	0.002272615	NegCorr: 3'UTR*2; GeneBody*5	hsa−mir−100−3p
TFPI	MES	2	188328957	188430487	0.249779407	0.038555755	TFPI	1.041652136	2.031872487	4.426179483	TFPI	-0.12816	-0.03164	-0.028927273	PosCorr: 5'UTR*1		TFPI	TFPI	0.085879506	0.230367696	NegCorr: 5'UTR*2
EGFR	MES	7	55086714	55324313	0.068696954	0.315969843	EGFR	0.179163673	0.673373534	4.469025763	EGFR	0.292825	0.232765	0.274263636	PosCorr: 3'UTR*1; GeneBody*6	hsa−mir−146a−5p	EGFR	EGFR	0.30151743	0.004170536	PosCorr: GeneBody*6	hsa−mir−146a−5p
NTM	MES	11	131240373	132206716	0.35492703	0.005299482	NTM	0.46609464	2.267393418	3.339604591	NTM	-0.36789	-0.30499825	-0.117336364	PosCorr: 3'UTR*1; 5'UTR*2; GeneBody*11		NTM	NTM	0.212757522	0.032502423	PosCorr: 5'UTR*1; GeneBody*5
NRP1	MES	10	33466420	33625190	-0.003167636	0.508800221	NRP1	0.886241617	3.385375396	6.471767916	NRP1	-0.51012255	-0.551015	-0.335436364	NegCorr: GeneBody*4	hsa−mir−338−3p	NRP1	NRP1	-0.249241285	0.984924492		hsa−mir−338−3p
TLE4	MES	9	82186688	82341658	0.275487579	0.025194549	TLE4	0.590643337	2.412434773	2.861028898	TLE4	-0.34267	-0.319425	-0.150736364	PosCorr: GeneBody*3 NegCorr: GeneBody*1		TLE4	TLE4	0.267329237	0.009783221	PosCorr: GeneBody*2 NegCorr: GeneBody*1
KCNMA1	MES	10	78629359	79398353	-0.071371985	0.690651334	KCNMA1	0.19947014	1.2761401	3.614993618	KCNMA1	-0.330465	-0.67098	-0.262327273	PosCorr: 3'UTR*1; GeneBody*9 NegCorr: GeneBody*1	hsa−mir−211−5p; hsa−mir−5699−3p	KCNMA1	KCNMA1	-0.048393712	0.661372807	PosCorr: GeneBody*8	hsa−mir−211−5p; hsa−mir−5699−3p
COL13A1	MES	10	71561644	71724031	0.092880102	0.258409607	COL13A1	0.116809744	0.958780671	3.214799744	COL13A1	-0.336945	-0.66742565	-0.238609091	PosCorr: GeneBody*7	hsa−mir−146a−5p	COL13A1	COL13A1	-0.285358852	0.99364801	PosCorr: GeneBody*1	hsa−mir−146a−5p
RRAS2	MES	11	14299472	14386052	0.502228557	8.66E-05	RRAS2	2.076120275	2.45615197	4.380751119	RRAS2	-0.258635	-0.23649	0.137963636	PosCorr: 5'UTR*6; GeneBody*1		RRAS2	RRAS2	0.404429255	0.000162763	NegCorr: 5'UTR*1
ANGPT1	MES	8	108261721	108510283	0.262234994	0.031514644	ANGPT1	0.783965264	2.198259646	3.266136398	ANGPT1	-0.04923	0.40589	0.012727273	PosCorr: 3'UTR*1; GeneBody*1		ANGPT1	ANGPT1	0.098154477	0.199058752	PosCorr: 3'UTR*1; GeneBody*5
NNMT	MES	11	114128509	114184007	0.290097061	0.019462217	NNMT	1.939711848	3.810373271	5.797833023	NNMT	-0.36071	-0.299895	-0.146663636	NegCorr: 5'UTR*1		NNMT	NNMT	0.257443609	0.012510833
THSD4	MES	15	71389291	72075722	-0.211064858	0.931458634	THSD4	0.217600429	0.80024242	2.832147422	THSD4	0.17735	-0.093575	-0.124190909	PosCorr: 3'UTR*11; 5'UTR*1 NegCorr: 3'UTR*1	hsa−mir−211−5p	THSD4	THSD4	0.09063568	0.217683072	PosCorr: 3'UTR*3	hsa−mir−211−5p
FGF5	MES	4	81187753	81257834	0.339157614	0.007452784	FGF5	0.218648493	0.386015155	2.319903133	FGF5	-0.366635	-0.1444566	-0.222954545	PosCorr: 3'UTR*2; Promoter*1		FGF5	FGF5	-0.067940201	0.720102905
PDE1C	MES	7	31790793	32338941	0.258239806	0.033650953	PDE1C	0.39006322	2.476229849	2.843909491	PDE1C	0.24624	0.20478	0.232027273	PosCorr: 5'UTR*1; GeneBody*6		PDE1C	PDE1C	0.186551812	0.053310682	PosCorr: 5'UTR*1; GeneBody*3
CLMP	MES	11	122943035	123065989	0.361246239	0.004600983	CLMP	0.900112032	1.236920228	4.038989386	CLMP	-0.32506	-0.258895	-0.131254545	NegCorr: GeneBody*1		ASAM	CLMP	0.105291938	0.18267424
PAPPA	MES	9	118916083	119164601	0.050294256	0.362985327	PAPPA	0.144781668	0.930669648	3.157156013	PAPPA	-0.28197	-0.305255	-0.147718182	PosCorr: GeneBody*1	hsa−mir−5699−3p	PAPPA	PAPPA	0.045522898	0.347797371	PosCorr: GeneBody*2	hsa−mir−5699−3p
TGFBR2	MES	3	30647994	30735634	0.221136225	0.059444512	TGFBR2	2.292910245	3.32708774	4.769999176	TGFBR2	-0.04632	-0.071915	-0.098145455	NegCorr: GeneBody*1	hsa−mir−211−5p	TGFBR2	TGFBR2	0.307477785	0.003550078		hsa−mir−211−5p
BDNF	MES	11	27676440	27743605	0.206055075	0.07773911	BDNF	0.373748164	0.830584575	2.875888794	BDNF	-0.163595	-0.183055	0.0346	PosCorr: 5'UTR*1	hsa−mir−3065−3p	BDNF	BDNF	-0.01241285	0.542526516	PosCorr: 5'UTR*4	hsa−mir−3065−3p
ARL4C	MES	2	235401685	235405697	0.135345491	0.171828328	ARL4C	1.252410917	2.333711952	4.063754452	ARL4C	-0.05726	0.013135	0.053863636	NegCorr: 3'UTR*3; GeneBody*1	hsa−mir−211−5p; hsa−mir−508−3p	ARL4C	ARL4C	0.178675179	0.061258506	NegCorr: 3'UTR*2	hsa−mir−211−5p; hsa−mir−508−3p
FBN1	MES	15	48700503	48938046	-0.255571393	0.96485898	FBN1	1.156264258	2.327365369	4.996264122	FBN1	0.019375	-0.39005	-0.239609091	NegCorr: GeneBody*1; Promoter*1	hsa−mir−508−3p	FBN1	FBN1	0.382146275	0.000358682	NegCorr: GeneBody*3; Promoter*5	hsa−mir−508−3p
STC2	MES	5	172741716	172756506	0.062446265	0.331663246	STC2	1.012017808	1.15875555	3.786633235	STC2	-0.22419	-0.231555	-0.133545455		hsa−mir−211−5p	STC2	STC2	0.078769651	0.248998048	PosCorr: 3'UTR*1; GeneBody*2	hsa−mir−211−5p
EPHB2	MES	1	23037332	23241818	-0.085725959	0.725123818	EPHB2	0.360696624	0.748310927	2.818578298	EPHB2	0.12787	-0.10799	-0.026509091	PosCorr: GeneBody*4	hsa−mir−211−5p	EPHB2	EPHB2	-0.14406015	0.893084553	PosCorr: GeneBody*5	hsa−mir−211−5p
PTGFR	MES	1	78769568	79005434	0.034397679	0.405308744	PTGFR	0.042589668	0.290601325	2.093728048	PTGFR	-0.156	-0.1853	-0.152845455		hsa−mir−338−3p; hsa−mir−514a−3p	PTGFR	PTGFR	0.150433533	0.097296725		hsa−mir−514a−3p
ITGA5	MES	12	54789045	54813244	-0.087899905	0.73018009	ITGA5	2.653004563	4.304369227	6.098066801	ITGA5	-0.16613	-0.15431	-0.1895	NegCorr: GeneBody*3	hsa−mir−3065−3p	ITGA5	ITGA5	0.109556456	0.173070231	NegCorr: 5'UTR*1; GeneBody*6; Promoter*2	hsa−mir−3065−3p
DDAH1	MES	1	85784164	86043933	0.102676652	0.236693861	DDAH1	0.673699211	0.883019444	2.647927938	DDAH1	-0.21575	-0.19647	-0.152845455	PosCorr: 5'UTR*1 NegCorr: GeneBody*1; Promoter*3	hsa−mir−509−3p	DDAH1	DDAH1	0.139454132	0.114785349		hsa−mir−509−3p
LOX	MES	5	121398890	121413980	0.097296075	0.248498779	LOX	0.715549428	1.302539591	3.896884453	LOX	-0.30223	-0.262075	-0.252718182	NegCorr: 5'UTR*1; Promoter*11	hsa−mir−3065−3p	LOX	LOX	-0.072809296	0.734503183	NegCorr: 5'UTR*1; GeneBody*8; Promoter*14	hsa−mir−3065−3p
CDH2	MES	18	25530930	25757410	0.047058824	0.371163263	CDH2	1.610811278	4.236153312	4.750818676	CDH2	-0.283765	-0.22374	-0.033054545	PosCorr: GeneBody*5	hsa−mir−211−5p	CDH2	CDH2	0.152906035	0.093637868	PosCorr: GeneBody*7	hsa−mir−211−5p
VGLL3	MES	3	86987119	87040269	0.086681827	0.272647413	VGLL3	0.028394381	0.227449123	2.057120463	VGLL3	0.19164	0.005035	-0.117445455		hsa−mir−514a−3p	VGLL3	VGLL3	0.074191035	0.262081354		hsa−mir−514a−3p
ATP8B1	MES	18	55313658	55470333	0.294623466	0.017921551	ATP8B1	0.398398776	0.830372721	2.761255268	ATP8B1	-0.275545	-0.21093	0.109281818		hsa−mir−211−5p	ATP8B1	ATP8B1	0.205194805	0.037728464		hsa−mir−211−5p
AFAP1	MES	4	7760441	7941653	0.474932127	0.000249182	AFAP1	1.670100488	3.438780018	4.13749908	AFAP1	-0.30264	-0.06026	-0.104636364	PosCorr: 3'UTR*1; GeneBody*3 NegCorr: 5'UTR*3 (strongest); GeneBody*1	hsa-mir-211-5p	AFAP1	AFAP1	0.141161996	0.111675854	PosCorr: 3'UTR*6; 5'UTR*5; GeneBody*31 NegCorr: 5'UTR*4; Promoter*3	hsa-miR-211-5p
GLIS3	MES	9	3824127	4348392	0.331032322	0.008827823	GLIS3	0.196474071	1.350704527	2.791018029	GLIS3	-0.564245	-0.583285	-0.136945455	PosCorr: GeneBody*1 NegCorr: 5'UTR*1	hsa−mir−211−5p	GLIS3	GLIS3	0.012330827	0.457846374		hsa−mir−211−5p
ZEB1	MES	10	31607424	31818742	0.334615562	0.008196958	ZEB1	0.656257318	2.423001391	3.2999705	ZEB1	-0.519025	-0.551055	-0.335436364	PosCorr: GeneBody*6 NegCorr: Promoter*1	hsa−mir−211−5p; hsa−mir−508−3p	ZEB1	ZEB1	0.094900889	0.206999168	PosCorr: 3'UTR*1; GeneBody*2 NegCorr: 5'UTR*1; GeneBody*1; Promoter*7	hsa−mir−211−5p; hsa−mir−508−3p
MYLK	MES	3	123328896	123603178	0.51798724	4.95E-05	MYLK	1.472130285	2.63887293	4.071696399	MYLK	0.00389	0.09316	0.116090909	PosCorr: 5'UTR*1	hsa−mir−146a−5p	MYLK	MYLK	0.040547099	0.364007907	NegCorr: 5'UTR*2	hsa−mir−146a−5p
ARNTL2	MES	12	27485787	27576241	0.244439417	0.04193126	ARNTL2	0.58181711	1.129486467	3.090104535	ARNTL2	-0.213805	-0.136875	0.044090909	NegCorr: Promoter*3	hsa−mir−211−5p	ARNTL2	ARNTL2	-0.04936246	0.664019529		hsa−mir−211−5p
AMOTL2	MES	3	134074716	134094321	0.354570136	0.005527057	AMOTL2	2.014220147	2.661933104	4.106414471	AMOTL2	0.011335	0.078045	0.112136364	NegCorr: 5'UTR*3; GeneBody*1	hsa-miR-211-5p; hsa-miR-338-3p	AMOTL2	AMOTL2	-0.074792035	0.739601071	NegCorr: 5'UTR*1; GeneBody*1	hsa-miR-338-3p
MICAL2	MES	11	12115543	12285334	0.516131952	5.29E-05	MICAL2	1.878959863	1.445942736	4.845137071	MICAL2	-0.3017965	-0.23649	0.189063636	PosCorr: GeneBody*1; Promoter*1 NegCorr: 5'UTR*3; GeneBody*2	hsa−mir−146a−5p	MICAL2	MICAL2	0.157183869	0.087370652	PosCorr: GeneBody*1 NegCorr: 5'UTR*3; GeneBody*1 (strongest body)	hsa−mir−146a−5p
RRAGD	MEL	6	90074355	90121989	0.099366516	0.243349757	RRAGD	4.226113816	2.866881957	1.191758079	RRAGD	-0.26478	-0.464965	-0.190554545			RRAGD	RRAGD	0.338920027	0.001440898	NegCorr: GeneBody*3
FAM69B	MEL	9	139607022	139618502	-0.012217471	0.533905191	FAM69B	3.104443635	1.953747343	0.618471834	FAM69B	-0.20794	-0.22474	-0.083627273			FAM69B	FAM69B	0.31923445	0.002560403	NegCorr: GeneBody*2
RENBP	MEL	X	153200716	153210232	-0.044977376	0.623558491	RENBP	4.41451218	3.404743777	1.668979265	RENBP	0.047495	0.02895	0.056727273			RENBP	RENBP	0.178543354	0.06139884	PosCorr: Promoter*2
NR4A1	MEL	12	52416616	52453291	-0.006651885	0.518475095	NR4A1	4.106776504	2.54692262	0.979657621	NR4A1	-0.134465	-0.20733	-0.158809091			NR4A1	NR4A1	0.107560544	0.177525276	NegCorr: GeneBody*1
C10orf90	MEL	10	128113566	128359079	0.053169827	0.355483611	C10ORF90	3.956600191	4.107468153	0.760998071	C10ORF90	-0.431615	-0.690805	-0.360627273			C10ORF90	C10ORF90	0.306071812	0.003584291
SLC1A4	MEL	2	65215611	65250999	0.203257919	0.07611232	SLC1A4	5.652483941	4.925576977	2.326152994	SLC1A4	0.02284	-0.03127	-0.046781818			SLC1A4	SLC1A4	0.130225564	0.130786635	NegCorr: 5'UTR*7
DCT	MEL	13	95089558	95131936	0.225570714	0.055742983	DCT	7.519281264	5.947696586	1.053722715	DCT	-0.2287	-0.018465	-0.219745455			DCT	DCT	0.30127136	0.004198085	NegCorr: 5'UTR*1
PLEKHH1	MEL	14	68000018	68056329	0.032850679	0.409292444	PLEKHH1	4.051597465	3.832826718	1.33945206	PLEKHH1	-0.15215	-0.211135	-0.056109091			PLEKHH1	PLEKHH1	0.262993848	0.010989928	NegCorr: 5'UTR*1; GeneBody*2
LONRF1	MEL	8	12579403	12613582	0.19389579	0.086387164	LONRF1	4.522947264	3.318412587	2.191898403	LONRF1	-0.21129	-0.25971	-0.094536364			LONRF1	LONRF1	0.494873548	3.68E-06	NegCorr: Promoter*1
ZFYVE16	MEL	5	79703832	79775169	0.133484163	0.174661358	ZFYVE16	5.649015254	4.285744368	3.542497496	ZFYVE16	-0.29674	-0.27396	-0.234645455			ZFYVE16	ZFYVE16	0.338282136	0.001400153
GALNT3	MEL	2	166604101	166651192	-0.046201186	0.626248945	GALNT3	3.148975019	1.457342989	0.457938591	GALNT3	-0.127445	-0.04112	-0.012454545			GALNT3	GALNT3	0.18214752	0.057649743
APOE	MEL	19	45409011	45412650	-0.042352941	0.616566311	APOE	6.156122139	4.688840399	2.000541241	APOE	-0.181525	0.10456	0.034809091			APOE	APOE	0.261490089	0.011385482	NegCorr: 3'UTR*1; GeneBody*3
STK32A	MEL	5	146614526	146767415	0.080271493	0.287235291	STK32A	2.662177548	2.285542991	0.449030994	STK32A	-0.26847	-0.245225	-0.216227273			STK32A	STK32A	0.306438824	0.003651975	NegCorr: 5'UTR*1
OVOS2	MEL	12	31264586	31359088	-0.045613956	0.624696312	OVOS2	3.484611199	3.203587037	0.500081748	OVOS2	-0.134645	-0.130795	0.032390909			-	OVOS2	-	-
PRDM7	MEL	16	90122974	90158480	0.012897679	0.464211923	PRDM7	2.746390244	1.317247713	0.243494938	PRDM7	-0.450225	-0.182225	-0.270490909			PRDM7	-	-	-
IVNS1ABP	MEL	1	185265520	185286461	0.225701357	0.055599073	IVNS1ABP	6.423228753	5.152378312	4.332507943	IVNS1ABP	0.143455	0.1765	-0.065963636			IVNS1ABP	IVNS1ABP	0.454600137	2.25E-05	NegCorr: 5'UTR*1; GeneBody*1
PLXNC1	MEL	12	94542499	94701451	-0.01239819	0.534658579	PLXNC1	4.27880026	1.808761921	1.037306532	PLXNC1	-0.176305	-0.224095	-0.248390909			PLXNC1	PLXNC1	0.212631579	0.032647644	NegCorr: GeneBody*2
SHTN1	MEL	10	118643742	118886097	-0.090726035	0.736685027	SHTN1	4.070221638	3.170459627	2.037319731	KIAA1598	-0.40983	-0.66103	-0.406590909			KIAA1598	KIAA1598	0.505044429	2.26E-06
IGSF3	MEL	1	117117031	117210375	0.196294034	0.083710179	IGSF3	4.665262407	3.885455501	1.861949731	IGSF3	-0.020015	-0.13528	-0.1256			IGSF3	IGSF3	0.160602602	0.082886955
FCRLA	MEL	1	161676762	161684142	0.0839819	0.278428996	FCRLA	4.117885785	4.18707352	1.10992476	FCRLA	0.24973	0.21035	0.125490909			FCRLA	FCRLA	0.182501709	0.057241728	NegCorr: Promoter*2
CPVL	MEL	7	29034847	29235067	-0.230508168	0.948168146	CPVL	3.62884198	2.233959734	1.574947299	CPVL	0.24624	0.20705	0.313490909			CPVL	CPVL	0.284019139	0.006575934	PosCorr: GeneBody*2 NegCorr: 5'UTR*6
LZTS1	MEL	8	20103676	20161474	0.221538462	0.059040869	LZTS1	4.391916373	4.484172745	2.031002	LZTS1	-0.21129	-0.189165	-0.000327273			LZTS1	LZTS1	0.346985646	0.001126855	NegCorr: 3'UTR*2; 5'UTR*7; GeneBody*11
CEACAM1	MEL	19	43011456	43065386	-0.179234824	0.895890955	CEACAM1	3.863040379	2.612864006	0.882981014	CEACAM1	-0.1784	0.09769	0.027190909			CEACAM1	CEACAM1	0.151989064	0.094782851	NegCorr: 5'UTR*3
SOX9	MES	17	70117161	70122561	-0.158218685	0.866262921	SOX9	0.353948097	0.643732237	2.864834553	SOX9	0.231495	0.06703845	0.119			SOX9	SOX9	0.214025974	0.031759853	NegCorr: GeneBody*2; Promoter*3
HECW2	MES	2	197059094	197458416	0.2054497	0.074045079	HECW2	0.165361427	0.452272926	2.164562556	HECW2	-0.12816	-0.03164	-0.028927273			HECW2	HECW2	0.200233768	0.041434399
FZD2	MES	17	42634925	42636907	0.120955699	0.198917979	FZD2	0.734611091	1.21414621	2.913866751	FZD2	0.004345	-0.12425	0.008			FZD2	FZD2	0.073889774	0.262926744	PosCorr: GeneBody*2
TGM2	MES	20	36756863	36794980	0.015113464	0.458083991	TGM2	1.073290142	2.001136426	4.933269678	TGM2	0.35658	0.35656	0.336413182			TGM2	TGM2	0.148544087	0.0999436	NegCorr: Promoter*1
IRF1	MES	5	131817301	131826490	0.214303491	0.065509311	IRF1	1.496772443	1.80035954	3.519247651	IRF1	-0.302195	-0.26292	-0.152318182			IRF1	IRF1	0.342966507	0.001274676	NegCorr: GeneBody*1
SMURF2	MES	17	62538413	62658186	0.055656109	0.34865273	SMURF2	2.587655647	3.214226898	5.040191521	SMURF2	0.20492	0.068295	0.026854545			SMURF2	SMURF2	0.437949419	4.48E-05	NegCorr: GeneBody*1
GBP1	MES	1	89518002	89531043	0.065300027	0.324460774	GBP1	0.705893894	1.896019652	3.3973007	GBP1	-0.21575	-0.201985	-0.152645455			GBP1	GBP1	0.251895092	0.014078092	NegCorr: 5'UTR*1
TMEM158	MES	3	45265958	45267770	0.027149321	0.424853908	TMEM158	0.868070833	1.98224475	3.422777608	TMEM158	-0.019705	-0.07176	-0.031972727			TMEM158	TMEM158	0.046534518	0.344586157	NegCorr: 3'UTR*1
WNT5B	MES	12	1639057	1756409	0.18881723	0.092259648	WNT5B	0.137066481	0.693461566	2.841214804	WNT5B	-0.224055	-0.15815	0.094590909			WNT5B	WNT5B	0.073876103	0.262965139	NegCorr: 3'UTR*1
TCF4	MES	18	52889562	53332018	0.102203031	0.237720831	TCF4	0.375340511	0.936261844	3.225052159	TCF4	-0.275545	-0.21093	0.002654545			TCF4	TCF4	0.230485304	0.022689328
GBP3	MES	1	89472349	89488577	0.16231871	0.127556825	GBP3	1.078659038	1.772643442	3.328620843	GBP3	-0.21575	-0.2015716	-0.152645455			GBP3	GBP3	0.3131532	0.002939933	NegCorr: 5'UTR*1
COL6A1	MES	21	47401651	47424964	0.197380031	0.082518027	COL6A1	2.823337268	4.514725756	6.71606085	COL6A1	-0.11002	-0.06014	-0.124363636			COL6A1	COL6A1	0.223557397	0.026112526	PosCorr: GeneBody*12
CCL2	MES	17	32582304	32584222	0.18152607	0.101183054	CCL2	0.641323716	2.228405596	5.206585416	CCL2	-0.17731	-0.135015	0.035090909			CCL2	CCL2	-0.099545516	0.802260498
C12orf75	MES	12	105629068	105789875	-0.170856443	0.882253478	C12ORF75	1.937200194	2.751497323	4.188416867	C12ORF75	-0.176305	-0.177395	-0.23057			C12ORF75	C12ORF75	0.177033493	0.062949046
PODXL	MES	7	131185021	131242976	-0.044033127	0.620506935	PODXL	0.726344839	1.698630299	3.740401688	PODXL	0.62299	0.504745	0.266054545			PODXL	PODXL	0.011537936	0.460550898
CAV1	MES	7	116164839	116201233	-0.009502477	0.52638288	CAV1	3.464022037	5.204320648	6.13958894	CAV1	0.49671	0.439275	0.166281818			CAV1	CAV1	0.358714969	0.000779545
CFH	MES	1	196621008	196716634	-0.049881184	0.635932788	CFH	0.314774046	0.842788999	3.208366808	CFH	0.151805	0.199645	-0.001018182			CFH	CFH	-0.1898838	0.949841947
MAP1B	MES	5	71403061	71505395	0.008778281	0.475660776	MAP1B	2.140776405	3.951436705	4.764759113	MAP1B	-0.29799	-0.27802	-0.230654545			MAP1B	MAP1B	0.301138772	0.004103621
VCAN	MES	5	82767284	82878122	-0.133487183	0.824807909	VCAN	0.990413319	4.228633114	5.016077392	VCAN	-0.29674	-0.27396	-0.233205273			VCAN	VCAN	-0.05059536	0.667873271	NegCorr: 5'UTR*1
EDIL3	MES	5	83236373	83680611	-0.132204851	0.822463305	EDIL3	0.377866002	1.624456306	3.166710049	EDIL3	-0.29674	-0.27396	-0.244209091			EDIL3	EDIL3	0.024238199	0.417679981
LMO7	MES	13	76194570	76434004	-0.040951153	0.612300212	LMO7	2.249671531	3.211809405	4.567376084	LMO7	-0.13125	-0.046645	-0.348409091			LMO7	LMO7	0.237840055	0.01939546
CITED2	MES	6	139693393	139695757	0.221995973	0.058712658	CITED2	1.728666567	2.319346903	3.835304862	CITED2	-0.377535	-0.494975	-0.315754545			CITED2	CITED2	0.502857143	2.51E-06	NegCorr: 3'UTR*1; GeneBody*2
RGS4	MES	1	163038565	163046592	0.000588902	0.498363808	RGS4	0.098819484	1.136996854	2.760139506	RGS4	0.221075	0.21035	0.082381818			RGS4	RGS4	-0.3483527	0.998920701	NegCorr: 5'UTR*1
SLC14A1	MES	18	43304092	43332485	0.228130264	0.053688228	SLC14A1	0.126023068	1.084012258	2.154220354	SLC14A1	-0.228975	-0.21568	0.068463636			SLC14A1	SLC14A1	0.166233766	0.075490037
GAS6	MES	13	114523522	114567046	0.093574661	0.25627615	GAS6	1.849100591	2.056738025	4.676238345	GAS6	-0.10303	-0.05761	-0.128409091			GAS6	GAS6	0.16606972	0.075694017
ITGA11	MES	15	68594050	68724501	-0.24762338	0.960108179	ITGA11	0.134061174	1.127066756	3.177462172	ITGA11	0.17815	-0.12879	-0.085090909			ITGA11	ITGA11	0.225099111	0.025385362
DSE	MES	6	116575336	116762424	0.128167996	0.185042111	DSE	0.669708938	1.071892241	2.88675502	DSE	-0.36065	-0.512285	-0.320027273			DSE	DSE	0.20456596	0.038185717	NegCorr: 3'UTR*3
PLPP3	MES	1	56960419	57110974	-0.115113122	0.790165282	PLPP3	1.215948519	2.777449694	3.452202419	PPAP2B	-0.003855	-0.14051	-0.135454545			PPAP2B	PPAP2B	-0.019357485	0.566115914
